# Supplementary material for: Effect of Earthworm Digestion on Abundance, Composition and Diversity of Bacterial Pathogens in Sewage Sludge from Wastewater Treatment Plants
Source: Microorganisms. 2025 Oct 31;13(11):2507. doi: 10.3390/microorganisms13112507 (PMC12654803; doi:10.3390/microorganisms13112507)
Supplement: Supplementary file 1 [file microorganisms-13-02507-s001.zip › Supplementary_Tables.xlsx]

## Sheet: Supplementar_Table1
Supplementary Table 1. Relative abundance of bacterial phyla of sewage sludge from eigth WWTP before (sewage sludge) and after earthwrom gut transit (casts)
Phylum	Sample type	Burela	Caldas de Reis	Cerceda	InLeit	Miño	Moaña	Ordes	Vilagarcía de Arousa
Abditibacteriota	casts	0 ± 0	0.001 ± 0.001	0 ± 0	0 ± 0	0 ± 0	0.002 ± 0.001	0 ± 0	0 ± 0
Acidobacteriota	casts	0.004 ± 0.002	0.009 ± 0.004	0.083 ± 0.016	0.058 ± 0.028	0.008 ± 0.006	0.468 ± 0.1	0.014 ± 0.005	0.26 ± 0.051
Actinomycetota	casts	54.642 ± 1.11	2.048 ± 0.266	66.516 ± 1.468	9.202 ± 0.559	69.183 ± 2.737	33.886 ± 1.957	71.646 ± 3.338	11.244 ± 1.029
Armatimonadota	casts	0 ± 0	0.001 ± 0.001	0 ± 0	0.001 ± 0.001	0 ± 0	0.005 ± 0.001	0 ± 0	0 ± 0
Bacillota	casts	18.891 ± 0.793	0.479 ± 0.073	2.536 ± 0.179	0.764 ± 0.075	4.893 ± 0.37	3.06 ± 0.212	4.9 ± 0.661	4.328 ± 0.695
Bacteroidota	casts	2.297 ± 0.627	54.425 ± 1	0.718 ± 0.041	0.439 ± 0.087	1.514 ± 0.263	10.107 ± 0.475	2.824 ± 0.308	9.664 ± 0.988
Bdellovibrionota	casts	0.035 ± 0.012	0.112 ± 0.028	0.002 ± 0.001	0 ± 0	0 ± 0	0.024 ± 0.007	0.001 ± 0.001	0.022 ± 0.004
Caldisericota	casts	0 ± 0	0 ± 0	0 ± 0	0 ± 0	0 ± 0	0 ± 0	0 ± 0	0 ± 0
Campylobacterota	casts	0.001 ± 0.001	0.192 ± 0.108	0 ± 0	0.001 ± 0.001	0.001 ± 0.001	0.284 ± 0.08	0.001 ± 0.001	0 ± 0
Candidatus Eremiobacterota	casts	0.011 ± 0.008	0.008 ± 0.006	0 ± 0	0 ± 0	0 ± 0	0.093 ± 0.021	0 ± 0	0.001 ± 0.001
Candidatus Kapabacteria	casts	0.002 ± 0.002	0 ± 0	0.001 ± 0.001	0 ± 0	0.001 ± 0.001	0.048 ± 0.013	0.001 ± 0.001	0 ± 0
Candidatus Kryptonia	casts	0 ± 0	0 ± 0	0 ± 0	0 ± 0	0 ± 0	0.023 ± 0.005	0 ± 0	0 ± 0
Chlamydiota	casts	0.507 ± 0.12	0.002 ± 0.002	0.398 ± 0.045	0.014 ± 0.003	0.015 ± 0.004	0.113 ± 0.027	0.056 ± 0.018	0.435 ± 0.151
Chlorobiota	casts	0 ± 0	0 ± 0	0 ± 0	0 ± 0	0 ± 0	0 ± 0	0 ± 0	0 ± 0
Chloroflexota	casts	3.69 ± 0.309	0.048 ± 0.01	7.934 ± 0.877	10.257 ± 0.819	5.421 ± 0.578	2.919 ± 0.357	2.977 ± 0.152	0.261 ± 0.057
Cloacimonadota	casts	0 ± 0	0 ± 0	0 ± 0	0 ± 0	0 ± 0	0 ± 0	0 ± 0	0 ± 0
Cyanobacteriota	casts	0.011 ± 0.006	0.178 ± 0.069	0.012 ± 0.003	0 ± 0	0.002 ± 0.002	0.019 ± 0.004	0.002 ± 0.001	0.003 ± 0.002
Dadabacteria	casts	0.002 ± 0.002	0 ± 0	0.005 ± 0.002	0 ± 0	0 ± 0	0 ± 0	0 ± 0	0 ± 0
Deinococcota	casts	0 ± 0	0 ± 0	0 ± 0	0.001 ± 0.001	0 ± 0	0.003 ± 0.001	0 ± 0	0 ± 0
Dependentiae	casts	0.008 ± 0.002	0 ± 0	0.055 ± 0.007	0.263 ± 0.033	0.003 ± 0.001	0 ± 0	0.002 ± 0.001	0.03 ± 0.005
Elusimicrobiota	casts	0 ± 0	0 ± 0	0 ± 0	0 ± 0	0 ± 0	0.001 ± 0.001	0 ± 0	0 ± 0
FCPU426	casts	0 ± 0	0 ± 0	0 ± 0	0 ± 0	0 ± 0	0 ± 0	0 ± 0	0 ± 0
Fibrobacterota	casts	0 ± 0	0 ± 0	0 ± 0	0 ± 0	0 ± 0	0.007 ± 0.003	0 ± 0	0 ± 0
Fusobacteriota	casts	0 ± 0	0.08 ± 0.024	0.001 ± 0.001	0.775 ± 0.088	0.155 ± 0.047	0.281 ± 0.09	2.658 ± 2.505	0 ± 0
FW113	casts	0 ± 0	0 ± 0	0 ± 0	0 ± 0	0 ± 0	0 ± 0	0 ± 0	0 ± 0
Gemmatimonadota	casts	0.049 ± 0.014	0.004 ± 0.002	0.007 ± 0.002	0.001 ± 0.001	0.002 ± 0.001	0.459 ± 0.105	0 ± 0	0.082 ± 0.02
Hydrogenedentes	casts	0 ± 0	0 ± 0	0 ± 0	0 ± 0	0 ± 0	0.007 ± 0.002	0 ± 0	0 ± 0
Ignavibacteriota	casts	0 ± 0	0 ± 0	0 ± 0	0 ± 0	0 ± 0	0.643 ± 0.133	0 ± 0	0 ± 0
Incertae Sedis	casts	0 ± 0	0 ± 0	0 ± 0	0.253 ± 0.02	0.094 ± 0.021	0.114 ± 0.024	0.009 ± 0.005	0.001 ± 0.001
Latescibacterota	casts	0 ± 0	0 ± 0	0 ± 0	0.001 ± 0.001	0 ± 0	0.008 ± 0.003	0 ± 0	0 ± 0
Margulisbacteria	casts	0 ± 0	0 ± 0	0 ± 0	0 ± 0	0 ± 0	0 ± 0	0 ± 0	0 ± 0
MBNT15	casts	0 ± 0	0 ± 0	0.011 ± 0.005	0 ± 0	0 ± 0	0 ± 0	0 ± 0	0.006 ± 0.003
Methylomirabilota	casts	0 ± 0	0 ± 0	0.001 ± 0.001	0 ± 0	0 ± 0	0 ± 0	0 ± 0	0 ± 0
Myxococcota	casts	0.025 ± 0.005	0.005 ± 0.002	0.001 ± 0.001	0.008 ± 0.003	0.003 ± 0.001	0.35 ± 0.08	0.013 ± 0.006	0.067 ± 0.008
NB1-j	casts	0 ± 0	0 ± 0	0.007 ± 0.004	0 ± 0	0 ± 0	0 ± 0	0 ± 0	0.001 ± 0.001
Nitrospirota	casts	0.002 ± 0.002	0 ± 0	0 ± 0	0 ± 0	0 ± 0	0.014 ± 0.004	0.001 ± 0.001	0.016 ± 0.008
Patescibacteria	casts	0.057 ± 0.016	1 ± 0.288	0.245 ± 0.025	0.34 ± 0.071	1.012 ± 0.103	0.464 ± 0.029	0.255 ± 0.032	0.148 ± 0.02
Planctomycetota	casts	6.319 ± 1.215	0.572 ± 0.164	4.59 ± 0.569	2.915 ± 0.548	0.906 ± 0.072	1.654 ± 0.438	2.632 ± 0.35	6.646 ± 1.597
Pseudomonadota	casts	13.169 ± 1.769	33.791 ± 1.54	13.249 ± 0.666	74.663 ± 1.667	16.72 ± 2.969	43.904 ± 1.236	11.966 ± 0.883	65.527 ± 3.07
RCP2-54	casts	0 ± 0	0 ± 0	0 ± 0	0 ± 0	0 ± 0	0 ± 0	0 ± 0	0.001 ± 0.001
SAR324 clade(Marine group B)	casts	0 ± 0	0 ± 0	0 ± 0	0 ± 0	0 ± 0	0.001 ± 0.001	0 ± 0	0 ± 0
Spirochaetota	casts	0.001 ± 0.001	0 ± 0	0 ± 0	0 ± 0	0 ± 0	0.038 ± 0.017	0 ± 0	0 ± 0
Sumerlaeota	casts	0.001 ± 0.001	0 ± 0	0.003 ± 0.002	0.006 ± 0.004	0.001 ± 0.001	0.014 ± 0.005	0 ± 0	0.001 ± 0.001
Synergistota	casts	0 ± 0	0 ± 0	0 ± 0	0 ± 0	0 ± 0	0.053 ± 0.016	0 ± 0	0 ± 0
Thermodesulfobacteriota	casts	0.029 ± 0.012	0 ± 0	0.014 ± 0.004	0 ± 0	0.034 ± 0.004	0.408 ± 0.113	0.015 ± 0.004	0.032 ± 0.006
Verrucomicrobiota	casts	0.246 ± 0.071	7.045 ± 1.526	3.611 ± 0.625	0.038 ± 0.002	0.031 ± 0.007	0.525 ± 0.093	0.027 ± 0.006	1.224 ± 0.406
WS1	casts	0 ± 0	0 ± 0	0 ± 0	0 ± 0	0 ± 0	0.001 ± 0.001	0 ± 0	0 ± 0
WS2	casts	0 ± 0	0 ± 0	0 ± 0	0 ± 0	0 ± 0	0 ± 0	0 ± 0	0 ± 0
WS4	casts	0 ± 0	0 ± 0	0 ± 0	0 ± 0	0 ± 0	0.001 ± 0.001	0 ± 0	0 ± 0
Zixibacteria	casts	0 ± 0	0 ± 0	0 ± 0	0 ± 0	0 ± 0	0 ± 0	0 ± 0	0 ± 0
Abditibacteriota	sewage sludge	0 ± 0	0 ± 0	0 ± 0	0 ± 0	0.001 ± 0.001	0.002 ± 0.001	0 ± 0	0 ± 0
Acidobacteriota	sewage sludge	0.027 ± 0.015	0.093 ± 0.022	7.548 ± 0.999	16.022 ± 1.752	1.704 ± 0.389	1.094 ± 0.211	3.595 ± 0.272	0.138 ± 0.03
Actinomycetota	sewage sludge	6.229 ± 0.938	8.604 ± 1.006	30.836 ± 2.025	3.469 ± 0.339	20.132 ± 2.21	21.934 ± 1.883	18.005 ± 1.773	0.602 ± 0.099
Armatimonadota	sewage sludge	0 ± 0	0.012 ± 0.005	0.131 ± 0.019	0.198 ± 0.012	0.011 ± 0.005	0.019 ± 0.004	0.049 ± 0.006	0.003 ± 0.001
Bacillota	sewage sludge	16.64 ± 3.492	2.648 ± 0.194	0.957 ± 0.048	0.308 ± 0.025	0.654 ± 0.055	5.471 ± 1.246	1.37 ± 0.079	10.271 ± 2.6
Bacteroidota	sewage sludge	15.651 ± 2.448	18.609 ± 1.064	1.294 ± 0.096	4.913 ± 0.29	7.425 ± 0.463	12.947 ± 1.377	13.988 ± 0.969	22.231 ± 5.886
Bdellovibrionota	sewage sludge	0.002 ± 0.002	0.597 ± 0.243	0.059 ± 0.006	0.015 ± 0.006	0.035 ± 0.009	0.083 ± 0.014	0.057 ± 0.016	0.008 ± 0.003
Caldisericota	sewage sludge	0 ± 0	0 ± 0	0 ± 0	0 ± 0	0 ± 0	0 ± 0	0 ± 0	0.518 ± 0.104
Campylobacterota	sewage sludge	0.394 ± 0.132	4.283 ± 1.479	0.007 ± 0.004	0 ± 0	0.164 ± 0.028	0.135 ± 0.046	0.226 ± 0.077	2.464 ± 0.952
Candidatus Eremiobacterota	sewage sludge	0 ± 0	0.003 ± 0.002	0 ± 0	0.001 ± 0.001	0.044 ± 0.01	0.109 ± 0.029	0.021 ± 0.005	0 ± 0
Candidatus Kapabacteria	sewage sludge	0 ± 0	0.046 ± 0.006	0.001 ± 0.001	0 ± 0	0.01 ± 0.005	0.054 ± 0.004	0.009 ± 0.002	0.005 ± 0.003
Candidatus Kryptonia	sewage sludge	0 ± 0	0 ± 0	0.037 ± 0.005	0 ± 0	0.007 ± 0.002	0.026 ± 0.01	0.518 ± 0.054	0.001 ± 0.001
Chlamydiota	sewage sludge	0.001 ± 0.001	0.005 ± 0.002	0.121 ± 0.017	0.003 ± 0.002	0.013 ± 0.007	0.228 ± 0.065	0.004 ± 0.002	0 ± 0
Chlorobiota	sewage sludge	0 ± 0	0 ± 0	0.001 ± 0.001	0 ± 0	0 ± 0	0 ± 0	0.001 ± 0.001	0 ± 0
Chloroflexota	sewage sludge	0.002 ± 0.001	0.686 ± 0.149	17.931 ± 1.263	7.927 ± 0.784	19.601 ± 0.315	5.903 ± 0.731	17.523 ± 1.232	0.006 ± 0.003
Cloacimonadota	sewage sludge	0 ± 0	0 ± 0	0 ± 0	0 ± 0	0.001 ± 0.001	0 ± 0	0 ± 0	0 ± 0
Cyanobacteriota	sewage sludge	0.003 ± 0.001	0.003 ± 0.002	0.004 ± 0.001	0 ± 0	0.092 ± 0.024	0.004 ± 0.002	0.03 ± 0.008	0.001 ± 0.001
Dadabacteria	sewage sludge	0 ± 0	0 ± 0	0.057 ± 0.006	0 ± 0	0 ± 0	0 ± 0	0 ± 0	0 ± 0
Deinococcota	sewage sludge	0.004 ± 0.003	0.001 ± 0.001	0 ± 0	0 ± 0	0 ± 0	0.001 ± 0	0 ± 0	0 ± 0
Dependentiae	sewage sludge	0.002 ± 0.002	0.003 ± 0.001	0.028 ± 0.008	0.033 ± 0.01	0.002 ± 0.001	0.005 ± 0.002	0.043 ± 0.012	0 ± 0
Elusimicrobiota	sewage sludge	0 ± 0	0 ± 0	0.005 ± 0.001	0 ± 0	0.016 ± 0.005	0.002 ± 0.001	0.043 ± 0.011	0.003 ± 0.002
FCPU426	sewage sludge	0 ± 0	0 ± 0	0 ± 0	0 ± 0	0 ± 0	0.002 ± 0.001	0 ± 0	0 ± 0
Fibrobacterota	sewage sludge	0.004 ± 0.003	0 ± 0	0 ± 0	0 ± 0	0 ± 0	0.005 ± 0.001	0.003 ± 0.002	0 ± 0
Fusobacteriota	sewage sludge	0.009 ± 0.003	0.091 ± 0.023	0 ± 0	0.002 ± 0.002	0.002 ± 0.001	0.02 ± 0.007	0.001 ± 0.001	0.084 ± 0.027
FW113	sewage sludge	0 ± 0	0 ± 0	0 ± 0	0 ± 0	0 ± 0	0.001 ± 0.001	0 ± 0	0 ± 0
Gemmatimonadota	sewage sludge	0 ± 0	0.102 ± 0.018	0.844 ± 0.047	0.152 ± 0.012	0.073 ± 0.006	0.674 ± 0.154	0.493 ± 0.03	0 ± 0
Hydrogenedentes	sewage sludge	0 ± 0	0.006 ± 0.002	0 ± 0	0 ± 0	0.001 ± 0.001	0.005 ± 0.001	0.002 ± 0.001	0 ± 0
Ignavibacteriota	sewage sludge	0 ± 0	0.26 ± 0.04	0.369 ± 0.025	0 ± 0	0 ± 0	1.101 ± 0.313	2.466 ± 0.212	0.001 ± 0.001
Incertae Sedis	sewage sludge	0.001 ± 0.001	0.111 ± 0.014	1.126 ± 0.101	0.048 ± 0.012	3.297 ± 0.088	0.426 ± 0.1	1.496 ± 0.145	0.001 ± 0.001
Latescibacterota	sewage sludge	0 ± 0	0 ± 0	0.094 ± 0.015	0.015 ± 0.006	0.037 ± 0.015	0.02 ± 0.004	0.131 ± 0.022	0 ± 0
Margulisbacteria	sewage sludge	0 ± 0	0 ± 0	0 ± 0	0 ± 0	0.001 ± 0.001	0 ± 0	0.001 ± 0.001	0 ± 0
MBNT15	sewage sludge	0 ± 0	0 ± 0	0.031 ± 0.003	0 ± 0	0 ± 0	0 ± 0	0 ± 0	0 ± 0
Methylomirabilota	sewage sludge	0 ± 0	0 ± 0	0.021 ± 0.004	0 ± 0	0 ± 0	0 ± 0	0 ± 0	0 ± 0
Myxococcota	sewage sludge	0 ± 0	0.039 ± 0.014	0.165 ± 0.014	0.039 ± 0.004	1.41 ± 0.099	0.924 ± 0.142	0.98 ± 0.106	0.001 ± 0.001
NB1-j	sewage sludge	0 ± 0	0.001 ± 0.001	0.135 ± 0.02	0 ± 0	0 ± 0	0 ± 0	0.009 ± 0.004	0 ± 0
Nitrospirota	sewage sludge	0 ± 0	0 ± 0	1.438 ± 0.112	0.026 ± 0.004	2.117 ± 0.206	0.066 ± 0.021	1.231 ± 0.112	0 ± 0
Patescibacteria	sewage sludge	0.029 ± 0.005	1.858 ± 0.174	0.385 ± 0.037	0.429 ± 0.132	0.665 ± 0.062	0.51 ± 0.128	0.147 ± 0.018	0.095 ± 0.022
Planctomycetota	sewage sludge	0.001 ± 0.001	0.426 ± 0.075	7.578 ± 0.894	4.062 ± 0.302	0.683 ± 0.209	2.006 ± 0.518	1.247 ± 0.127	0.004 ± 0.002
Pseudomonadota	sewage sludge	60.763 ± 6.425	61.051 ± 0.717	24.886 ± 1.202	62.145 ± 1.954	41.09 ± 2.091	45.142 ± 2.476	35.421 ± 0.671	62.823 ± 9.092
RCP2-54	sewage sludge	0 ± 0	0 ± 0	0 ± 0	0 ± 0	0 ± 0	0 ± 0	0 ± 0	0 ± 0
SAR324 clade(Marine group B)	sewage sludge	0 ± 0	0 ± 0	0.027 ± 0.008	0 ± 0	0 ± 0	0.001 ± 0.001	0.006 ± 0.002	0 ± 0
Spirochaetota	sewage sludge	0.002 ± 0.002	0.019 ± 0.014	0.001 ± 0.001	0.001 ± 0.001	0.016 ± 0.004	0.023 ± 0.005	0.007 ± 0.003	0.014 ± 0.005
Sumerlaeota	sewage sludge	0 ± 0	0 ± 0	0.001 ± 0.001	0.017 ± 0.004	0 ± 0	0.005 ± 0.003	0.004 ± 0.001	0.001 ± 0.001
Synergistota	sewage sludge	0.004 ± 0.003	0.026 ± 0.005	0 ± 0	0 ± 0	0.002 ± 0.001	0.021 ± 0.008	0.004 ± 0.002	0.248 ± 0.061
Thermodesulfobacteriota	sewage sludge	0.09 ± 0.048	0.249 ± 0.05	0.111 ± 0.013	0.018 ± 0.003	0.115 ± 0.02	0.308 ± 0.047	0.11 ± 0.015	0.446 ± 0.122
Verrucomicrobiota	sewage sludge	0.142 ± 0.022	0.169 ± 0.019	3.767 ± 0.653	0.155 ± 0.022	0.577 ± 0.159	0.717 ± 0.195	0.714 ± 0.097	0.032 ± 0.014
WS1	sewage sludge	0 ± 0	0 ± 0	0 ± 0	0 ± 0	0 ± 0	0 ± 0	0 ± 0	0 ± 0
WS2	sewage sludge	0 ± 0	0 ± 0	0 ± 0	0 ± 0	0 ± 0	0 ± 0	0 ± 0	0 ± 0
WS4	sewage sludge	0 ± 0	0 ± 0	0 ± 0	0 ± 0	0 ± 0	0.01 ± 0.004	0 ± 0	0 ± 0
Zixibacteria	sewage sludge	0 ± 0	0 ± 0	0.003 ± 0.001	0 ± 0	0 ± 0	0 ± 0	0.046 ± 0.015	0 ± 0

## Sheet: Supplementary_Table2
Supplementary Table 2. Differential abundance in bacterial phyla of sewage slugde from different WWTPs and casts of earthworm species Eisenia andrei analyzed using negative binomial models as implemented in the package DESeq2 (Love et al., 2014)
Positive and negative log2FoldChange indicate significant increase and decrease in abundance of cast over sludge
baseMean	log2FoldChange	lfcSE	stat	pvalue	padj	Phylum	WWTP
785.568	-7.45584	0.868138	-8.58831	8.82566e-18	3.44201e-16	Acidobacteriota	Inleit
785.568	-5.70516	0.902044	-6.32471	2.53712e-10	1.64912e-09	Acidobacteriota	Miño
785.568	-5.67359	0.893037	-6.35314	2.1097e-10	1.1754e-09	Acidobacteriota	Ordes
785.568	-4.6495	0.865227	-5.37373	7.71238e-08	5.01305e-07	Acidobacteriota	Cerceda
785.568	-3.26201	0.944132	-3.45504	0.000550214	0.00153274	Acidobacteriota	Caldas_de_Reis
785.568	-2.51966	1.01245	-2.48868	0.0128217	0.038465	Acidobacteriota	Burela
21963.9	-1.68715	0.473016	-3.5668	0.000361367	0.0010841	Actinomycetota	Caldas_de_Reis
21963.9	1.85121	0.272844	6.78486	1.16203e-11	1.62684e-10	Actinomycetota	Moaña
21963.9	2.23834	0.472832	4.73391	2.20235e-06	1.71784e-05	Actinomycetota	Inleit
21963.9	3.03776	0.472555	6.42838	1.28975e-10	1.25751e-09	Actinomycetota	Cerceda
21963.9	3.08646	0.472654	6.53006	6.57422e-11	5.12789e-10	Actinomycetota	Burela
21963.9	3.15539	0.472572	6.67706	2.4379e-11	2.05255e-10	Actinomycetota	Miño
21963.9	4.24426	0.472567	8.98129	2.67622e-19	5.21863e-18	Actinomycetota	Ordes
21963.9	5.17022	0.473936	10.9091	1.04279e-27	1.18183e-26	Actinomycetota	Vilagarcia_de_Arousa
7.57205	-7.07789	1.68576	-4.19863	2.68534e-05	0.000130911	Armatimonadota	Inleit
7.57205	-6.3941	1.72463	-3.70752	0.000209302	0.000906974	Armatimonadota	Cerceda
7.57205	-2.66477	0.9565	-2.78596	0.005337	0.021348	Armatimonadota	Moaña
3878.29	-3.22191	0.525024	-6.1367	8.42557e-10	5.47662e-09	Bacillota	Caldas_de_Reis
3878.29	1.99334	0.523947	3.80447	0.000142108	0.000615799	Bacillota	Inleit
3878.29	3.4083	0.52177	6.5322	6.48117e-11	8.42552e-10	Bacillota	Cerceda
3878.29	4.25962	0.521336	8.17057	3.06934e-16	2.9926e-15	Bacillota	Ordes
3878.29	4.63942	0.522362	8.88163	6.58905e-19	1.28487e-17	Bacillota	Miño
6830.74	-3.28443	0.526922	-6.23323	4.56928e-10	2.97003e-09	Bacteroidota	Burela
6830.74	-2.38902	0.527878	-4.52571	6.01921e-06	3.35356e-05	Bacteroidota	Inleit
6830.74	1.43378	0.528061	2.71517	0.00662421	0.0184532	Bacteroidota	Cerceda
6830.74	2.06122	0.526421	3.91553	9.02064e-05	0.000331215	Bacteroidota	Caldas_de_Reis
16.5418	-4.47319	1.28754	-3.47422	0.000512343	0.00199814	Bdellovibrionota	Cerceda
16.5418	-3.70489	1.31971	-2.80735	0.00499514	0.0162342	Bdellovibrionota	Inleit
16.5418	-3.48107	1.30839	-2.66057	0.00780084	0.0202822	Bdellovibrionota	Miño
16.5418	-2.87748	0.902909	-3.1869	0.00143805	0.00373894	Bdellovibrionota	Caldas_de_Reis
16.5418	5.78912	1.29493	4.47059	7.80031e-06	3.38013e-05	Bdellovibrionota	Burela
208.364	-11.7195	1.46721	-7.98765	1.37531e-15	9.35209e-15	Campylobacterota	Vilagarcia_de_Arousa
208.364	-10.1766	1.46775	-6.93349	4.10589e-12	5.33766e-11	Campylobacterota	Burela
208.364	-7.33951	1.46907	-4.99602	5.85263e-07	2.85316e-06	Campylobacterota	Miño
208.364	-4.97893	1.43158	-3.47792	0.000505312	0.00140766	Campylobacterota	Ordes
208.364	-4.36958	1.15138	-3.79508	0.000147596	0.000479688	Campylobacterota	Caldas_de_Reis
12.3665	-5.53022	1.84443	-2.99834	0.00271456	0.00814369	Candidatus Eremiobacterota	Miño
12.3665	4.45197	1.87239	2.37769	0.0174213	0.0485306	Candidatus Eremiobacterota	Burela
6.08891	-6.86021	1.29892	-5.28147	1.2815e-07	6.24733e-07	Candidatus Kapabacteria	Caldas_de_Reis
8.97001	-8.10767	2.10744	-3.84717	0.000119491	0.000358472	Candidatus Kryptonia	Ordes
70.056	3.72692	1.25233	2.97598	0.00292052	0.00876155	Chlamydiota	Cerceda
70.056	8.383	1.52861	5.48406	4.15665e-08	1.62109e-07	Chlamydiota	Ordes
70.056	10.4579	1.54707	6.7598	1.38187e-11	1.34732e-10	Chlamydiota	Burela
70.056	10.9996	1.54719	7.1094	1.16552e-12	5.6611e-12	Chlamydiota	Vilagarcia_de_Arousa
3136.18	-3.79701	0.424661	-8.94128	3.84702e-19	1.50034e-17	Chloroflexota	Caldas_de_Reis
3136.18	1.09987	0.397234	2.76882	0.00562591	0.0168777	Chloroflexota	Inleit
3136.18	6.98573	0.623265	11.2083	3.71335e-29	6.3127e-28	Chloroflexota	Vilagarcia_de_Arousa
3136.18	11.8699	0.879868	13.4906	1.77727e-41	6.93137e-40	Chloroflexota	Burela
6.64614	-6.52779	1.77709	-3.67331	0.000239431	0.00084889	Cyanobacteriota	Miño
6.64614	2.4022	0.945232	2.54138	0.0110415	0.0386452	Cyanobacteriota	Moaña
6.64614	5.80154	1.78933	3.24231	0.00118567	0.00385343	Cyanobacteriota	Cerceda
6.64614	6.70436	1.71595	3.90708	9.34195e-05	0.000331215	Cyanobacteriota	Caldas_de_Reis
21.0839	-4.31395	1.45844	-2.95793	0.00309714	0.00754928	Dependentiae	Ordes
21.0839	3.92314	1.13865	3.44541	0.000570185	0.00222372	Dependentiae	Inleit
290.387	-5.90474	1.53896	-3.83685	0.000124623	0.000423718	Fusobacteriota	Vilagarcia_de_Arousa
290.387	-4.63711	1.56233	-2.96807	0.00299673	0.0106248	Fusobacteriota	Burela
290.387	5.78993	0.722087	8.01832	1.07203e-15	3.0017e-14	Fusobacteriota	Moaña
290.387	9.39499	1.36791	6.86815	6.5042e-12	1.26832e-10	Fusobacteriota	Inleit
290.387	10.2293	1.53458	6.66584	2.63147e-11	2.05255e-10	Fusobacteriota	Miño
290.387	14.0011	1.48549	9.42525	4.29079e-21	1.67341e-19	Fusobacteriota	Ordes
68.9868	-8.17982	1.18974	-6.8753	6.18605e-12	4.82512e-11	Gemmatimonadota	Ordes
68.9868	-7.5457	1.1933	-6.32338	2.55908e-10	1.99608e-09	Gemmatimonadota	Caldas_de_Reis
68.9868	-6.96313	1.14119	-6.10165	1.04978e-09	1.36471e-08	Gemmatimonadota	Inleit
68.9868	-4.9178	0.831412	-5.915	3.31879e-09	2.58865e-08	Gemmatimonadota	Cerceda
68.9868	-3.81122	0.990946	-3.84604	0.000120041	0.000468161	Gemmatimonadota	Miño
68.9868	6.81136	1.19931	5.67938	1.35186e-08	7.53181e-08	Gemmatimonadota	Burela
68.9868	8.53502	1.19459	7.1447	9.01909e-13	5.11082e-12	Gemmatimonadota	Vilagarcia_de_Arousa
112.066	-10.4352	1.62385	-6.42621	1.30823e-10	8.5035e-10	Ignavibacteriota	Ordes
112.066	-9.31027	1.62466	-5.73059	1.00082e-08	5.57597e-08	Ignavibacteriota	Caldas_de_Reis
112.066	-8.30743	1.6244	-5.11415	3.15152e-07	1.75585e-06	Ignavibacteriota	Cerceda
150.198	-9.86365	1.1867	-8.31183	9.42396e-17	1.83767e-15	Incertae Sedis	Cerceda
150.198	-8.11272	1.18923	-6.82181	8.98998e-12	8.76523e-11	Incertae Sedis	Caldas_de_Reis
150.198	-4.95332	0.81284	-6.09385	1.10228e-09	5.37364e-09	Incertae Sedis	Ordes
150.198	-3.85143	0.765057	-5.03418	4.79906e-07	2.67376e-06	Incertae Sedis	Miño
150.198	-1.60596	0.443178	-3.62374	0.000290378	0.00203265	Incertae Sedis	Moaña
150.198	3.55638	0.774444	4.59217	4.38667e-06	2.85134e-05	Incertae Sedis	Inleit
2.98788	-5.98464	1.81852	-3.29093	0.000998567	0.00354037	Latescibacterota	Cerceda
2.98788	-5.57547	1.81812	-3.0666	0.00216505	0.00562913	Latescibacterota	Ordes
106.037	-7.44489	1.04891	-7.09775	1.26805e-12	1.64847e-11	Myxococcota	Miño
106.037	-6.43886	1.28325	-5.01761	5.23169e-07	2.55045e-06	Myxococcota	Cerceda
106.037	-5.66076	1.29456	-4.37273	1.227e-05	5.31699e-05	Myxococcota	Caldas_de_Reis
106.037	-5.49078	1.00727	-5.45113	5.00508e-08	1.77453e-07	Myxococcota	Ordes
106.037	-1.56333	0.520169	-3.00543	0.00265208	0.0123764	Myxococcota	Moaña
106.037	5.16742	1.30877	3.9483	7.8708e-05	0.000306961	Myxococcota	Burela
106.037	7.40175	1.29139	5.73162	9.94757e-09	4.22772e-08	Myxococcota	Vilagarcia_de_Arousa
78.3162	-11.1559	1.13783	-9.80454	1.0764e-22	4.19796e-21	Nitrospirota	Miño
78.3162	-10.1748	1.1379	-8.94181	3.82859e-19	1.49315e-17	Nitrospirota	Cerceda
78.3162	-9.44253	1.13792	-8.29809	1.05796e-16	1.37534e-15	Nitrospirota	Ordes
78.3162	-5.68195	1.15028	-4.93963	7.8271e-07	7.63142e-06	Nitrospirota	Inleit
78.3162	-1.91685	0.4347	-4.40959	1.03566e-05	9.66616e-05	Nitrospirota	Moaña
277.001	1.98326	0.711698	2.78665	0.00532553	0.0148354	Patescibacteria	Miño
277.001	2.06172	0.759291	2.71533	0.00662097	0.0215182	Patescibacteria	Burela
277.001	3.5501	0.717488	4.94796	7.49959e-07	2.43737e-06	Patescibacteria	Ordes
1622.61	1.98695	0.636936	3.11954	0.00181131	0.00588676	Planctomycetota	Miño
1622.61	3.56184	0.635729	5.60276	2.1096e-08	9.14158e-08	Planctomycetota	Ordes
1622.61	13.5488	1.03544	13.0851	4.00727e-39	1.36247e-37	Planctomycetota	Vilagarcia_de_Arousa
1622.61	14.3878	1.11169	12.9423	2.59681e-38	5.06378e-37	Planctomycetota	Burela
29336.1	-2.56055	0.464791	-5.50904	3.60795e-08	1.75888e-07	Pseudomonadota	Burela
29336.1	0.866671	0.268313	3.23008	0.00123757	0.00693038	Pseudomonadota	Moaña
29336.1	1.15958	0.464718	2.49524	0.0125873	0.0350646	Pseudomonadota	Inleit
8.69556	-8.35625	2.39591	-3.48771	0.000487181	0.00150583	Synergistota	Vilagarcia_de_Arousa
8.69556	-5.86481	2.40186	-2.44177	0.0146153	0.0356247	Synergistota	Caldas_de_Reis
56.2783	-8.98965	1.17408	-7.65677	1.90669e-14	2.47869e-13	Thermodesulfobacteriota	Caldas_de_Reis
56.2783	-4.10591	1.20864	-3.39715	0.000680926	0.00241419	Thermodesulfobacteriota	Inleit
56.2783	-3.00658	0.761945	-3.94593	7.94902e-05	0.000300296	Thermodesulfobacteriota	Vilagarcia_de_Arousa
537.378	-2.96749	0.728705	-4.07228	4.65548e-05	0.000201738	Verrucomicrobiota	Miño
537.378	-1.96988	0.718384	-2.7421	0.00610469	0.0140049	Verrucomicrobiota	Ordes
537.378	1.82363	0.695832	2.6208	0.00877245	0.0228084	Verrucomicrobiota	Cerceda
537.378	5.92629	0.69891	8.47933	2.265e-17	4.41675e-16	Verrucomicrobiota	Caldas_de_Reis
537.378	6.83666	0.724485	9.43657	3.85189e-21	3.2741e-20	Verrucomicrobiota	Vilagarcia_de_Arousa

## Sheet: Supplementary_Table3
Supplementary Table 3. Differential abundance in bacterial genera of sewage slugde from different WWTPs and casts of earthworm species Eisenia andrei analyzed using negative binomial models as implemented in the package DESeq2 (Love et al., 2014)
Positive and negative log2FoldChange indicate significant increase and decrease in abundance of cast over sludge
baseMean	log2FoldChange	lfcSE	stat	pvalue	padj	Phylum	Class	Order	Family	Genus	WWTP
94.7099	7.51785	1.30232	5.77267	7.8027e-09	6.3397e-08	Gemmatimonadota	Gemmatimonadia	Gemmatimonadales	Gemmatimonadaceae	unclassified	Burela
17.5849	-7.65695	1.70051	-4.50274	6.70822e-06	3.60028e-05	Bacillota	Clostridia	Christensenellales	Christensenellaceae	Christensenellaceae R-7 group	Burela
23.3167	-3.65505	1.10588	-3.30512	0.00094937	0.00383022	Bacillota	Clostridia	Oscillospirales	Ruminococcaceae	Ruminococcus	Burela
29.1822	-7.54183	2.23908	-3.36828	0.000756393	0.00316064	Bacillota	Clostridia	Oscillospirales	Ruminococcaceae	Faecalibacterium	Burela
3.91818	-7.43104	2.69479	-2.75755	0.00582357	0.0201535	Bacillota	Clostridia	Monoglobales	Monoglobaceae	Monoglobus	Burela
48.7286	-13.1092	2.20098	-5.95609	2.58349e-09	2.39895e-08	Bacillota	Clostridia	Peptostreptococcales-Tissierellales	Peptostreptococcaceae	Acetoanaerobium	Burela
53.3747	3.78384	0.827332	4.57354	4.79555e-06	2.67181e-05	Bacillota	Clostridia	Peptostreptococcales-Tissierellales	Peptostreptococcaceae	Terrisporobacter	Burela
59.5185	9.97462	2.34911	4.24612	2.17504e-05	0.00010969	Bacillota	Clostridia	Peptostreptococcales-Tissierellales	Peptostreptococcaceae	unclassified	Burela
477.288	3.28723	0.57755	5.69168	1.25792e-08	1.00806e-07	Bacillota	Clostridia	Peptostreptococcales-Tissierellales	Peptostreptococcaceae	Romboutsia	Burela
55.6425	2.97721	0.594304	5.00958	5.45503e-07	3.39488e-06	Bacillota	Clostridia	Peptostreptococcales-Tissierellales	Peptostreptococcaceae	Intestinibacter	Burela
29.1521	-12.4454	2.23313	-5.57307	2.50295e-08	1.86386e-07	Bacillota	Clostridia	Peptostreptococcales-Tissierellales	Peptostreptococcaceae	Proteocatella	Burela
89.055	-15.923	2.59268	-6.14152	8.17347e-10	7.83849e-09	Bacillota	Clostridia	Lachnospirales	Lachnospiraceae	Falcatimonas	Burela
60.1085	-3.74297	1.12102	-3.33889	0.00084113	0.00347014	Bacillota	Clostridia	Lachnospirales	Lachnospiraceae	Blautia	Burela
17.2987	-4.60747	1.72462	-2.67158	0.00754945	0.0258271	Bacillota	Clostridia	Clostridiales	Clostridiaceae	unclassified	Burela
256.506	2.78996	0.543816	5.13034	2.89225e-07	1.87996e-06	Bacillota	Clostridia	Clostridiales	Clostridiaceae	Clostridium	Burela
14.5459	-8.36311	2.13204	-3.92258	8.76063e-05	0.000420079	Bacillota	Negativicutes	Acidaminococcales	Acidaminococcaceae	Acidaminococcus	Burela
29.6564	-6.02381	1.81016	-3.32777	0.000875438	0.00358134	Bacillota	Negativicutes	Acidaminococcales	Acidaminococcaceae	unclassified	Burela
39.7158	3.34134	0.903575	3.69791	0.000217383	0.000985806	Bacillota	Bacilli	Erysipelotrichales	Erysipelotrichaceae	Turicibacter	Burela
18.3472	5.36725	1.94769	2.75571	0.00585656	0.0201535	Candidatus Eremiobacterota	Eremiobacteria	unclassified	unclassified	unclassified	Burela
171.296	2.85904	0.747979	3.82235	0.000132186	0.000618632	Patescibacteria	Saccharimonadia	Saccharimonadales	unclassified	unclassified	Burela
170.481	-11.0169	1.45875	-7.55228	4.27708e-14	6.58446e-13	Bacteroidota	Bacteroidia	Bacteroidales	Bacteroidaceae	Bacteroides	Burela
157.372	-13.6901	1.6481	-8.30658	9.85035e-17	2.30498e-15	Bacteroidota	Bacteroidia	Bacteroidales	Prevotellaceae	Segatella	Burela
139.367	-9.8257	2.1623	-4.5441	5.51696e-06	3.01628e-05	Bacteroidota	Bacteroidia	Bacteroidales	Prevotellaceae	unclassified	Burela
34.9511	-10.3351	1.66642	-6.20195	5.57663e-10	5.62471e-09	Bacteroidota	Bacteroidia	Bacteroidales	Paludibacteraceae	Paludibacter	Burela
102.872	-17.0011	1.99411	-8.52564	1.5197e-17	3.86532e-16	Bacteroidota	Bacteroidia	Bacteroidales	Tannerellaceae	Macellibacteroides	Burela
8.85396	-8.48253	2.78335	-3.0476	0.00230681	0.00843483	Bacteroidota	Bacteroidia	Bacteroidales	Tannerellaceae	Parabacteroides	Burela
12.2656	-9.61945	2.82826	-3.40118	0.000670948	0.00282377	Bacteroidota	Bacteroidia	Bacteroidales	Rikenellaceae	Alistipes	Burela
1457.27	2.65136	0.816732	3.2463	0.00116915	0.0045903	Bacteroidota	Bacteroidia	Flavobacteriales	Flavobacteriaceae	Flavobacterium	Burela
42.46	7.83396	1.40593	5.57209	2.51701e-08	1.86386e-07	Bacteroidota	Bacteroidia	Flavobacteriales	Flavobacteriaceae	Arenibacter	Burela
424.729	-8.37788	1.40802	-5.95012	2.67941e-09	2.44915e-08	Bacteroidota	Bacteroidia	Flavobacteriales	Weeksellaceae	Chryseobacterium	Burela
44.1694	-6.09335	1.35741	-4.48894	7.15787e-06	3.80669e-05	Bacteroidota	Bacteroidia	Flavobacteriales	Weeksellaceae	Cloacibacterium	Burela
417.08	-7.12214	1.68003	-4.2393	2.24217e-05	0.000112108	Bacteroidota	Bacteroidia	Sphingobacteriales	Sphingobacteriaceae	Pedobacter	Burela
12.4088	-14.5842	2.29775	-6.34716	2.19323e-10	2.29114e-09	Bacteroidota	Bacteroidia	Bacteroidales	Rikenellaceae	Anaerocella	Burela
241.855	8.11387	1.01448	7.99809	1.26366e-15	2.54911e-14	Bacteroidota	Bacteroidia	Chitinophagales	Chitinophagaceae	unclassified	Burela
176.348	-9.28132	1.45236	-6.39049	1.65357e-10	1.82517e-09	Campylobacterota	Campylobacteria	Campylobacterales	Arcobacteraceae	Arcobacter	Burela
253.867	14.228	1.45436	9.78304	1.33149e-22	5.56375e-21	Bacillota	Bacilli	Mycoplasmatales	Mycoplasmataceae	Candidatus Lumbricincola	Burela
244	8.08117	1.01722	7.94434	1.95231e-15	3.80701e-14	Actinomycetota	Acidimicrobiia	Microtrichales	Iamiaceae	Aquihabitans	Burela
450.208	11.0387	1.09304	10.0991	5.57767e-24	2.50995e-22	Actinomycetota	Acidimicrobiia	Microtrichales	unclassified	unclassified	Burela
324.137	9.59876	1.13466	8.4596	2.68285e-17	6.53945e-16	Actinomycetota	Acidimicrobiia	Microtrichales	Microtrichaceae	Candidatus Microthrix	Burela
103.378	6.53247	1.05717	6.17921	6.44227e-10	6.28122e-09	Actinomycetota	Acidimicrobiia	Microtrichales	Microtrichaceae	unclassified	Burela
138.965	4.85627	1.12922	4.30056	1.70367e-05	8.66649e-05	Actinomycetota	Acidimicrobiia	Microtrichales	Ilumatobacteraceae	CL500-29 marine group	Burela
216.772	10.8844	1.15108	9.4558	3.20565e-21	1.17207e-19	Actinomycetota	Acidimicrobiia	Microtrichales	Microtrichaceae	IMCC26207	Burela
121.682	8.08207	1.15759	6.98178	2.91461e-12	3.78899e-11	Actinomycetota	Acidimicrobiia	Acidimicrobiales	Acidimicrobiaceae	Acidiferrimicrobium	Burela
16.2736	6.37402	1.65418	3.85327	0.000116549	0.000554318	Actinomycetota	Actinobacteria	Micrococcales	Micrococcaceae	Glutamicibacter	Burela
1373.18	7.53056	1.06194	7.0913	1.32863e-12	1.76647e-11	Actinomycetota	Actinobacteria	Micrococcales	Intrasporangiaceae	Tetrasphaera	Burela
1003.04	11.565	1.1203	10.3232	5.53736e-25	2.69946e-23	Actinomycetota	Actinobacteria	Micrococcales	Intrasporangiaceae	unclassified	Burela
40.1908	7.7057	1.11037	6.93974	3.92817e-12	4.99561e-11	Actinomycetota	Actinobacteria	Micrococcales	Dermatophilaceae	unclassified	Burela
1654.13	10.2581	0.576012	17.8088	6.03825e-71	3.53238e-68	Actinomycetota	Actinobacteria	PeM15	unclassified	unclassified	Burela
135.616	2.47932	0.599135	4.13816	3.50098e-05	0.000172411	Actinomycetota	Actinobacteria	Actinomycetales	Actinomycetaceae	unclassified	Burela
21.0794	6.46078	2.23602	2.8894	0.00385973	0.0140245	Actinomycetota	Actinobacteria	Micrococcales	Cellulomonadaceae	Cellulomonas	Burela
133.739	5.89899	1.0674	5.52648	3.26713e-08	2.38909e-07	Actinomycetota	Actinobacteria	Micrococcales	Microbacteriaceae	unclassified	Burela
76.7871	11.3386	1.40527	8.06865	7.10804e-16	1.54007e-14	Actinomycetota	Actinobacteria	Micrococcales	Microbacteriaceae	Galbitalea	Burela
85.4185	5.54524	1.05438	5.25925	1.44647e-07	9.61573e-07	Actinomycetota	Actinobacteria	Micrococcales	Microbacteriaceae	Leucobacter	Burela
233.625	5.58229	0.80984	6.89307	5.45997e-12	6.79592e-11	Actinomycetota	Actinobacteria	Micrococcales	Microbacteriaceae	Microbacterium	Burela
24.0723	8.63238	1.18932	7.25825	3.92116e-13	5.59483e-12	Actinomycetota	Actinobacteria	Micrococcales	Demequinaceae	Demequina	Burela
826.137	11.2798	0.734709	15.3527	3.39585e-53	2.83796e-51	Actinomycetota	Actinobacteria	unclassified	unclassified	unclassified	Burela
65.0067	10.4773	1.42097	7.37332	1.66435e-13	2.43411e-12	Actinomycetota	Actinobacteria	Frankiales	Sporichthyaceae	Longivirga	Burela
8.48654	9.79313	2.56567	3.81699	0.000135088	0.000627195	Actinomycetota	Actinobacteria	Frankiales	Frankiaceae	Jatrophihabitans	Burela
6.42698	7.78601	2.34352	3.32236	0.000892608	0.00362622	Actinomycetota	Actinobacteria	Pseudonocardiales	Pseudonocardiaceae	Pseudonocardia	Burela
15.6876	9.44055	1.88147	5.01764	5.23092e-07	3.29042e-06	Actinomycetota	Actinobacteria	Kitasatosporales	Streptomycetaceae	Streptomyces	Burela
71.8469	4.04845	0.530912	7.62546	2.43164e-14	4.06431e-13	Actinomycetota	Actinobacteria	Frankiales	Nakamurellaceae	Nakamurella	Burela
44.7992	5.73652	1.04498	5.48962	4.02806e-08	2.83905e-07	Actinomycetota	Actinobacteria	Mycobacteriales	Nocardiaceae	Rhodococcus	Burela
57.8113	5.54943	1.2038	4.60993	4.02808e-06	2.2658e-05	Actinomycetota	Actinobacteria	Mycobacteriales	Dietziaceae	Dietzia	Burela
2101.23	8.39761	0.535464	15.6829	1.98097e-55	1.93145e-53	Actinomycetota	Actinobacteria	Mycobacteriales	Mycobacteriaceae	Mycobacterium	Burela
16.7141	6.10385	1.00651	6.06435	1.32489e-09	1.2501e-08	Actinomycetota	Actinobacteria	Mycobacteriales	Tsukamurellaceae	Tsukamurella	Burela
24.0973	7.4914	1.31755	5.68586	1.30155e-08	1.02893e-07	Actinomycetota	Actinobacteria	Mycobacteriales	Corynebacteriaceae	Corynebacterium	Burela
1744.46	11.0345	0.697272	15.8252	2.08463e-56	2.43901e-54	Actinomycetota	Actinobacteria	Mycobacteriales	Nocardiaceae	Gordonia	Burela
128.331	9.01145	1.04601	8.61511	6.98728e-18	2.04378e-16	Actinomycetota	Actinobacteria	Kineosporiales	Kineosporiaceae	unclassified	Burela
5.99925	4.64136	1.43527	3.23379	0.0012216	0.00476424	Actinomycetota	Actinobacteria	Micrococcales	Brevibacteriaceae	Brevibacterium	Burela
31.4448	9.07614	1.13113	8.02398	1.02374e-15	2.13888e-14	Actinomycetota	Actinobacteria	Propionibacteriales	Nocardioidaceae	unclassified	Burela
121.343	10.4819	1.09383	9.58271	9.45335e-22	3.68681e-20	Actinomycetota	Actinobacteria	Propionibacteriales	Nocardioidaceae	Marmoricola	Burela
901.983	9.81889	0.582281	16.8628	8.4494e-64	2.47145e-61	Actinomycetota	Actinobacteria	Propionibacteriales	Nocardioidaceae	Nocardioides	Burela
42.9189	3.14964	0.999041	3.15266	0.00161788	0.00610621	Actinomycetota	Actinobacteria	Propionibacteriales	Propionibacteriaceae	Micropruina	Burela
9.36968	8.41904	2.18781	3.84816	0.00011901	0.000561457	Actinomycetota	Actinobacteria	Propionibacteriales	Propionibacteriaceae	Propionicicella	Burela
71.2874	8.47108	1.43755	5.89274	3.79848e-09	3.36684e-08	Actinomycetota	Actinobacteria	Propionibacteriales	Propionibacteriaceae	unclassified	Burela
7.3665	4.86425	1.39657	3.48301	0.000495814	0.00213273	Actinomycetota	Actinobacteria	Propionibacteriales	Propionibacteriaceae	Brooklawnia	Burela
29.7927	11.5863	1.60382	7.22416	5.04195e-13	6.8594e-12	Actinomycetota	Actinobacteria	Micrococcales	Microbacteriaceae	Agromyces	Burela
1845.92	11.0273	1.26296	8.73131	2.51742e-18	7.751e-17	Actinomycetota	Thermoleophilia	Solirubrobacterales	67-14	unclassified	Burela
304.188	7.41567	1.45691	5.09	3.58057e-07	2.3018e-06	Actinomycetota	Thermoleophilia	Solirubrobacterales	Solirubrobacteraceae	unclassified	Burela
163.679	6.7128	1.14435	5.86604	4.46318e-09	3.89696e-08	Actinomycetota	Thermoleophilia	Solirubrobacterales	Solirubrobacteraceae	Baekduia	Burela
188.276	5.8383	1.27853	4.56643	4.96095e-06	2.73788e-05	Actinomycetota	Thermoleophilia	Solirubrobacterales	unclassified	unclassified	Burela
165.171	8.49316	0.992673	8.55584	1.17009e-17	3.11138e-16	Actinomycetota	Thermoleophilia	Gaiellales	unclassified	unclassified	Burela
309.282	10.0801	1.29511	7.78316	7.07359e-15	1.25395e-13	Actinomycetota	Thermoleophilia	Gaiellales	Gaiellaceae	Gaiella	Burela
67.1742	5.70585	1.43579	3.97402	7.06692e-05	0.000344512	Chloroflexota	Anaerolineae	Aggregatilineales	A4b	unclassified	Burela
367.37	3.29794	1.25564	2.62649	0.00862693	0.0290043	Chloroflexota	Anaerolineae	1-20	unclassified	unclassified	Burela
571.575	5.99189	1.06031	5.65105	1.59468e-08	1.24385e-07	Chloroflexota	Anaerolineae	Caldilineales	Caldilineaceae	unclassified	Burela
281.721	7.38872	1.71355	4.31193	1.61834e-05	8.30465e-05	Chloroflexota	Anaerolineae	RBG-13-54-9	unclassified	unclassified	Burela
533.822	13.8246	1.19834	11.5365	8.64177e-31	5.61715e-29	Chloroflexota	Chloroflexia	Thermomicrobiales	JG30-KF-CM45	unclassified	Burela
262.114	9.60657	1.26714	7.58131	3.4207e-14	5.40841e-13	Chloroflexota	KD4-96	unclassified	unclassified	unclassified	Burela
153.422	7.47419	1.32755	5.63005	1.8016e-08	1.38676e-07	Planctomycetota	Planctomycetes	Pirellulales	Pirellulaceae	unclassified	Burela
68.3429	6.20115	1.37228	4.51887	6.21703e-06	3.36756e-05	Planctomycetota	Planctomycetes	Pirellulales	Pirellulaceae	Pirellula	Burela
24.7845	4.6338	1.51907	3.05041	0.00228526	0.00843483	Planctomycetota	Planctomycetes	Pirellulales	Pirellulaceae	Pir4 lineage	Burela
65.4835	4.84049	1.52336	3.17751	0.00148547	0.00564285	Planctomycetota	Planctomycetes	Planctomycetales	Rubinisphaeraceae	SH-PL14	Burela
4.71969	7.11194	2.01362	3.53191	0.000412572	0.00178781	Planctomycetota	Planctomycetes	Planctomycetales	Rubinisphaeraceae	Planctomicrobium	Burela
150.058	6.05919	1.25321	4.83493	1.33192e-06	7.95075e-06	Planctomycetota	Planctomycetes	Gemmatales	Gemmataceae	unclassified	Burela
22.1347	6.54295	1.79189	3.65143	0.000260782	0.00117352	Planctomycetota	Planctomycetes	Gemmatales	Gemmataceae	Gemmata	Burela
3.47673	8.19861	2.92216	2.80567	0.00502123	0.0178025	Planctomycetota	Planctomycetes	Isosphaerales	Isosphaeraceae	Tundrisphaera	Burela
256.335	30	1.8594	16.1342	1.46665e-58	2.14498e-56	Planctomycetota	Planctomycetes	Isosphaerales	Isosphaeraceae	Paludisphaera	Burela
99.5066	12.9656	1.68722	7.68458	1.535e-14	2.64111e-13	Planctomycetota	Planctomycetes	Isosphaerales	Isosphaeraceae	Isosphaera	Burela
64.3473	10.3052	1.58862	6.48686	8.76462e-11	1.02546e-09	Planctomycetota	Planctomycetes	Isosphaerales	Isosphaeraceae	Aquisphaera	Burela
130.616	11.8846	1.51157	7.86243	3.76765e-15	7.10993e-14	Planctomycetota	Planctomycetes	Isosphaerales	Isosphaeraceae	unclassified	Burela
35.619	10.7559	1.66364	6.46526	1.01128e-10	1.15999e-09	Planctomycetota	Planctomycetes	Isosphaerales	Isosphaeraceae	Tautonia	Burela
232.868	6.08001	1.28633	4.72661	2.28295e-06	1.29663e-05	Verrucomicrobiota	Verrucomicrobiia	Verrucomicrobiales	Rubritaleaceae	Luteolibacter	Burela
248.607	7.70948	1.47437	5.22901	1.7042e-07	1.12017e-06	Verrucomicrobiota	Verrucomicrobiia	Verrucomicrobiales	Verrucomicrobiaceae	unclassified	Burela
33.4172	4.72343	1.44143	3.27691	0.00104951	0.00417663	Verrucomicrobiota	Verrucomicrobiia	Pedosphaerales	Pedosphaeraceae	unclassified	Burela
37.7053	10.3964	1.75906	5.91023	3.41636e-09	3.07473e-08	Chlamydiota	Chlamydiia	Chlamydiales	Parachlamydiaceae	unclassified	Burela
21.4484	-5.17047	1.83956	-2.81072	0.00494312	0.0176325	Thermodesulfobacteriota	Desulfovibrionia	Desulfovibrionales	Desulfovibrionaceae	Desulfovibrio	Burela
736.564	5.13831	1.59127	3.22906	0.00124197	0.0048116	Pseudomonadota	Alphaproteobacteria	Tistrellales	Geminicoccaceae	Candidatus Alysiosphaera	Burela
109.299	6.62973	0.719889	9.20938	3.2802e-20	1.12878e-18	Pseudomonadota	Alphaproteobacteria	Acetobacterales	Acetobacteraceae	Roseomonas	Burela
32.3339	7.59765	1.04838	7.247	4.26098e-13	5.93493e-12	Pseudomonadota	Alphaproteobacteria	Acetobacterales	Acetobacteraceae	unclassified	Burela
846.491	7.98556	0.971236	8.22206	2.00041e-16	4.50092e-15	Pseudomonadota	Alphaproteobacteria	Defluviicoccales	Defluviicoccaceae	Defluviicoccus	Burela
36.5327	4.89844	1.41709	3.45669	0.000546855	0.00233511	Pseudomonadota	Alphaproteobacteria	Sphingomonadales	Sphingomonadaceae	unclassified	Burela
135.303	4.11346	1.47005	2.79818	0.00513918	0.018111	Pseudomonadota	Alphaproteobacteria	Sphingomonadales	Sphingomonadaceae	Novosphingobium	Burela
40.0275	-7.97076	1.24836	-6.385	1.71399e-10	1.85682e-09	Pseudomonadota	Alphaproteobacteria	Rhodobacterales	Paracoccaceae	Paracoccus	Burela
28.1487	-17.0205	2.16874	-7.8481	4.2238e-15	7.72163e-14	Pseudomonadota	Alphaproteobacteria	Rhodobacterales	Paracoccaceae	Cypionkella	Burela
171.23	-3.71956	1.40052	-2.65585	0.00791081	0.0269059	Pseudomonadota	Alphaproteobacteria	Rhodobacterales	Paracoccaceae	Fuscovulum	Burela
39.8258	6.41116	1.19713	5.35546	8.5337e-08	5.94311e-07	Pseudomonadota	Alphaproteobacteria	Hyphomicrobiales	Rhizobiaceae	Mesorhizobium	Burela
24.0247	4.89834	1.49601	3.27426	0.00105938	0.0041874	Pseudomonadota	Alphaproteobacteria	Hyphomicrobiales	Rhizobiaceae	Ensifer	Burela
111.836	4.03141	0.530951	7.59281	3.13045e-14	5.08698e-13	Pseudomonadota	Alphaproteobacteria	Hyphomicrobiales	Rhizobiaceae	unclassified	Burela
42.9574	10.2244	1.52344	6.71142	1.92734e-11	2.34895e-10	Pseudomonadota	Alphaproteobacteria	Hyphomicrobiales	Kaistiaceae	Kaistia	Burela
737.88	10.4259	0.995405	10.474	1.13682e-25	6.0458e-24	Pseudomonadota	Alphaproteobacteria	Hyphomicrobiales	Hyphomicrobiaceae	Hyphomicrobium	Burela
145.86	9.00818	1.04648	8.6081	7.42792e-18	2.06921e-16	Pseudomonadota	Alphaproteobacteria	Hyphomicrobiales	Hyphomicrobiaceae	unclassified	Burela
21.5219	7.70776	1.16099	6.63893	3.1597e-11	3.77229e-10	Pseudomonadota	Alphaproteobacteria	Hyphomicrobiales	Hyphomicrobiaceae	Pedomicrobium	Burela
164.451	3.58387	0.749758	4.78004	1.75262e-06	1.01513e-05	Pseudomonadota	Alphaproteobacteria	Hyphomicrobiales	Hyphomicrobiales Incertae Sedis	unclassified	Burela
21.8041	4.40057	1.22755	3.58484	0.000337287	0.00149479	Pseudomonadota	Alphaproteobacteria	Caulobacterales	Caulobacteraceae	unclassified	Burela
290.277	-4.68857	1.627	-2.88173	0.00395495	0.0142818	Pseudomonadota	Alphaproteobacteria	Caulobacterales	Caulobacteraceae	Brevundimonas	Burela
14.393	6.06994	1.13905	5.32897	9.87693e-08	6.79765e-07	Pseudomonadota	Alphaproteobacteria	Hyphomicrobiales	Hyphomicrobiales Incertae Sedis	Bauldia	Burela
83.8927	7.36224	1.2556	5.86354	4.53095e-09	3.89795e-08	Pseudomonadota	Alphaproteobacteria	Hyphomicrobiales	Xanthobacteraceae	Xanthobacter	Burela
77.38	6.0319	0.948546	6.35911	2.02927e-10	2.1584e-09	Pseudomonadota	Alphaproteobacteria	Hyphomicrobiales	Beijerinckiaceae	Bosea	Burela
252.026	9.64803	1.09804	8.78663	1.54113e-18	5.00868e-17	Pseudomonadota	Alphaproteobacteria	Hyphomicrobiales	Xanthobacteraceae	unclassified	Burela
19.0471	7.98519	1.51229	5.2802	1.29043e-07	8.67701e-07	Pseudomonadota	Alphaproteobacteria	Hyphomicrobiales	Xanthobacteraceae	Pseudorhodoplanes	Burela
41.8826	6.15346	1.05654	5.82417	5.73976e-09	4.86632e-08	Pseudomonadota	Alphaproteobacteria	Hyphomicrobiales	Xanthobacteraceae	Bradyrhizobium	Burela
10.1529	8.89159	1.8404	4.83133	1.35626e-06	8.01425e-06	Pseudomonadota	Alphaproteobacteria	Hyphomicrobiales	Xanthobacteraceae	Rhodopseudomonas	Burela
71.5971	6.13629	1.05592	5.81133	6.19783e-09	5.10666e-08	Pseudomonadota	Alphaproteobacteria	Hyphomicrobiales	unclassified	unclassified	Burela
173.947	3.40351	0.640725	5.31197	1.08444e-07	7.37672e-07	Pseudomonadota	Alphaproteobacteria	Hyphomicrobiales	Beijerinckiaceae	unclassified	Burela
105.873	6.697	1.07481	6.23087	4.6384e-10	4.76046e-09	Pseudomonadota	Alphaproteobacteria	Hyphomicrobiales	Beijerinckiaceae	Methylorosula	Burela
146.188	7.534	1.17654	6.40355	1.51808e-10	1.70784e-09	Pseudomonadota	Alphaproteobacteria	unclassified	unclassified	unclassified	Burela
5.21998	6.55692	2.05767	3.18657	0.00143969	0.00550471	Pseudomonadota	Alphaproteobacteria	Reyranellales	Reyranellaceae	Reyranella	Burela
165.3	-6.45204	1.17529	-5.48974	4.02517e-08	2.83905e-07	Pseudomonadota	Gammaproteobacteria	Burkholderiales	Rhodocyclaceae	Candidatus Accumulibacter	Burela
11.815	-7.01185	2.19288	-3.19755	0.00138602	0.00533434	Pseudomonadota	Gammaproteobacteria	Burkholderiales	Burkholderiaceae	Ephemeroptericola	Burela
114.649	-5.17966	1.36584	-3.79228	0.000149271	0.000687585	Pseudomonadota	Gammaproteobacteria	Burkholderiales	Rhodocyclaceae	Propionivibrio	Burela
329.15	-2.91138	1.03311	-2.81808	0.00483116	0.0173388	Pseudomonadota	Gammaproteobacteria	Burkholderiales	unclassified	unclassified	Burela
40.5609	-4.7212	1.31971	-3.57744	0.000346972	0.00152616	Pseudomonadota	Gammaproteobacteria	Burkholderiales	Rhodocyclaceae	Thauera	Burela
531.03	-4.58148	1.10724	-4.13776	3.50716e-05	0.000172411	Pseudomonadota	Gammaproteobacteria	Burkholderiales	Comamonadaceae	Acidovorax	Burela
153.598	-10.884	1.87252	-5.81247	6.15564e-09	5.10666e-08	Pseudomonadota	Gammaproteobacteria	Burkholderiales	Comamonadaceae	Rhodoferax	Burela
22.2695	-18.5641	3.78441	-4.90542	9.32268e-07	5.74081e-06	Pseudomonadota	Gammaproteobacteria	Burkholderiales	Comamonadaceae	Polaromonas	Burela
72.5381	-4.23269	1.51379	-2.79608	0.00517263	0.0181197	Pseudomonadota	Gammaproteobacteria	Burkholderiales	Comamonadaceae	Aquabacterium	Burela
245.409	-7.32757	1.31159	-5.58678	2.31317e-08	1.75741e-07	Pseudomonadota	Gammaproteobacteria	Burkholderiales	Comamonadaceae	Simplicispira	Burela
670.25	-9.81883	0.596328	-16.4655	6.49525e-61	1.26657e-58	Pseudomonadota	Gammaproteobacteria	Burkholderiales	Comamonadaceae	Comamonas	Burela
52.6278	-9.36945	2.13571	-4.38704	1.14901e-05	5.94843e-05	Pseudomonadota	Gammaproteobacteria	Burkholderiales	Rhodocyclaceae	Ferribacterium	Burela
572.759	-4.56658	1.15573	-3.95125	7.77436e-05	0.000375868	Pseudomonadota	Gammaproteobacteria	Burkholderiales	Rhodocyclaceae	unclassified	Burela
465.028	-3.0657	0.846115	-3.62327	0.000290903	0.00129907	Pseudomonadota	Gammaproteobacteria	Burkholderiales	Rhodocyclaceae	Dechloromonas	Burela
44.8916	7.49316	2.24447	3.3385	0.000842323	0.00347014	Pseudomonadota	Gammaproteobacteria	Burkholderiales	Nitrosomonadaceae	966-1	Burela
143.726	-7.17379	1.60705	-4.46394	8.04644e-06	4.20283e-05	Pseudomonadota	Gammaproteobacteria	Burkholderiales	Rhodocyclaceae	Zoogloea	Burela
16.9021	-6.45077	2.4526	-2.63018	0.00853397	0.0288577	Pseudomonadota	Gammaproteobacteria	Burkholderiales	Rhodocyclaceae	Niveibacterium	Burela
65.1608	-5.79779	1.75809	-3.29779	0.000974501	0.00390468	Pseudomonadota	Gammaproteobacteria	Burkholderiales	Rhodocyclaceae	Uliginosibacterium	Burela
13.7626	6.24645	1.64896	3.78811	0.000151798	0.000693763	Pseudomonadota	Gammaproteobacteria	Burkholderiales	Alcaligenaceae	unclassified	Burela
9.96373	6.3142	2.06489	3.05788	0.00222908	0.00830582	Pseudomonadota	Gammaproteobacteria	Burkholderiales	Chitinimonadaceae	Chitinivorax	Burela
36.62	-7.63574	1.51823	-5.02935	4.92136e-07	3.12935e-06	Pseudomonadota	Gammaproteobacteria	Burkholderiales	Neisseriaceae	unclassified	Burela
357.795	-13.2022	2.13461	-6.18482	6.2172e-10	6.16452e-09	Pseudomonadota	Gammaproteobacteria	Burkholderiales	Oxalobacteraceae	Undibacterium	Burela
484.545	10.4036	0.965741	10.7727	4.63461e-27	2.71125e-25	Pseudomonadota	Gammaproteobacteria	Burkholderiales	SC-I-84	unclassified	Burela
47.5604	-12.3528	2.76271	-4.47126	7.77607e-06	4.0982e-05	Pseudomonadota	Gammaproteobacteria	Burkholderiales	Oxalobacteraceae	Janthinobacterium	Burela
61.0993	-12.6264	2.63228	-4.79677	1.61247e-06	9.43294e-06	Pseudomonadota	Gammaproteobacteria	Burkholderiales	Oxalobacteraceae	unclassified	Burela
42.2676	3.5369	1.13604	3.11335	0.00184978	0.00693666	Pseudomonadota	Gammaproteobacteria	Lysobacterales	Lysobacteraceae	unclassified	Burela
95.8583	7.71674	2.78801	2.76783	0.00564304	0.0196499	Pseudomonadota	Gammaproteobacteria	Lysobacterales	Rhodanobacteraceae	Chujaibacter	Burela
359.34	23.6006	1.88853	12.4968	7.77585e-36	5.68609e-34	Pseudomonadota	Gammaproteobacteria	Lysobacterales	Rhodanobacteraceae	Rhodanobacter	Burela
530.058	5.62288	1.15085	4.88586	1.02979e-06	6.27529e-06	Pseudomonadota	Gammaproteobacteria	Lysobacterales	Rhodanobacteraceae	Dokdonella	Burela
22.3009	4.3906	1.28479	3.41738	0.000632276	0.0026803	Pseudomonadota	Gammaproteobacteria	CCM19a	unclassified	unclassified	Burela
29.5451	8.09912	1.07972	7.50112	6.32746e-14	9.49118e-13	Pseudomonadota	Gammaproteobacteria	Legionellales	Legionellaceae	Legionella	Burela
546.36	-3.67468	0.755059	-4.86674	1.13456e-06	6.84246e-06	Pseudomonadota	Gammaproteobacteria	Pseudomonadales	Pseudomonadaceae	Pseudomonas	Burela
6.04914	-8.36333	2.74426	-3.04757	0.00230696	0.00843483	Pseudomonadota	Gammaproteobacteria	Enterobacterales	Enterobacteriaceae	Escherichia-Shigella	Burela
4608.91	5.1109	1.06993	4.77685	1.78061e-06	1.02123e-05	Pseudomonadota	Gammaproteobacteria	Enterobacterales	Aeromonadaceae	Aeromonas	Burela
26.1031	5.26778	1.47983	3.55972	0.000371249	0.00162075	Pseudomonadota	Gammaproteobacteria	Pseudomonadales	Halieaceae	Kineobactrum	Burela
1911.28	-6.77941	1.23077	-5.50828	3.6236e-08	2.61704e-07	Pseudomonadota	Gammaproteobacteria	Pseudomonadales	Moraxellaceae	Acinetobacter	Burela
94.7099	-3.80992	1.34436	-2.834	0.00459693	0.0150419	Gemmatimonadota	Gemmatimonadia	Gemmatimonadales	Gemmatimonadaceae	unclassified	Caldas_de_Reis
22.7328	-7.44756	1.28888	-5.7783	7.54587e-09	7.36078e-08	Gemmatimonadota	Gemmatimonadia	Gemmatimonadales	Gemmatimonadaceae	Gemmatimonas	Caldas_de_Reis
157.344	8.2472	1.64252	5.02105	5.13885e-07	3.36302e-06	Fusobacteriota	Fusobacteriia	Fusobacteriales	Fusobacteriaceae	Cetobacterium	Caldas_de_Reis
128.915	-8.85326	1.74482	-5.07403	3.89484e-07	2.61511e-06	Ignavibacteriota	Ignavibacteria	Ignavibacteriales	PHOS-HE36	unclassified	Caldas_de_Reis
221.715	-8.13764	1.24516	-6.53541	6.34346e-11	7.6269e-10	Incertae Sedis	Incertae Sedis	SJA-28	unclassified	unclassified	Caldas_de_Reis
8.70125	-6.82053	1.30764	-5.21592	1.82908e-07	1.29539e-06	Candidatus Kapabacteria	Kapabacteria	Kapabacteriales	unclassified	unclassified	Caldas_de_Reis
17.5849	-7.89432	1.70074	-4.6417	3.45556e-06	2.05348e-05	Bacillota	Clostridia	Christensenellales	Christensenellaceae	Christensenellaceae R-7 group	Caldas_de_Reis
29.2191	-6.5285	1.65107	-3.9541	7.68241e-05	0.000374699	Bacillota	Clostridia	Oscillospirales	Ruminococcaceae	unclassified	Caldas_de_Reis
10.5845	-21.5767	5.80384	-3.71766	0.000201079	0.000903979	Bacillota	Clostridia	Peptostreptococcales-Tissierellales	Anaerovoracaceae	S5-A14a	Caldas_de_Reis
27.6342	-16.4982	2.71456	-6.07766	1.21951e-09	1.26097e-08	Bacillota	Bacilli	Lactobacillales	Streptococcaceae	Lactococcus	Caldas_de_Reis
48.7286	-39.8839	2.12655	-18.7552	1.75496e-78	4.53657e-76	Bacillota	Clostridia	Peptostreptococcales-Tissierellales	Peptostreptococcaceae	Acetoanaerobium	Caldas_de_Reis
9.11511	-8.29182	3.0585	-2.71107	0.00670659	0.021014	Bacillota	Clostridia	Peptostreptococcales-Tissierellales	Peptostreptococcaceae	Peptostreptococcus	Caldas_de_Reis
29.1521	-35.7529	2.07663	-17.2168	1.9882e-66	3.42633e-64	Bacillota	Clostridia	Peptostreptococcales-Tissierellales	Peptostreptococcaceae	Proteocatella	Caldas_de_Reis
89.055	-28.0078	2.57366	-10.8825	1.39674e-27	7.22115e-26	Bacillota	Clostridia	Lachnospirales	Lachnospiraceae	Falcatimonas	Caldas_de_Reis
14.5459	-9.16577	2.13183	-4.29948	1.71202e-05	8.85116e-05	Bacillota	Negativicutes	Acidaminococcales	Acidaminococcaceae	Acidaminococcus	Caldas_de_Reis
29.6564	-7.57462	1.8068	-4.19228	2.76165e-05	0.000138619	Bacillota	Negativicutes	Acidaminococcales	Acidaminococcaceae	unclassified	Caldas_de_Reis
19.9166	-6.28912	1.28944	-4.87739	1.07501e-06	6.77778e-06	Bacillota	Bacilli	Lactobacillales	Carnobacteriaceae	Trichococcus	Caldas_de_Reis
171.296	-3.61588	0.682233	-5.30007	1.1576e-07	8.80116e-07	Patescibacteria	Saccharimonadia	Saccharimonadales	unclassified	unclassified	Caldas_de_Reis
24.3748	2.10292	0.530985	3.96041	7.4822e-05	0.000368409	Patescibacteria	Saccharimonadia	Saccharimonadales	Saccharimonadaceae	TM7a	Caldas_de_Reis
30.7037	-32.4817	2.83199	-11.4696	1.8763e-30	1.07783e-28	Patescibacteria	Saccharimonadia	Saccharimonadales	Saccharimonadaceae	Candidatus Saccharimonas	Caldas_de_Reis
170.481	-10.1234	1.58774	-6.37598	1.81795e-10	2.13609e-09	Bacteroidota	Bacteroidia	Bacteroidales	Bacteroidaceae	Bacteroides	Caldas_de_Reis
157.372	-6.50512	1.65427	-3.93233	8.41269e-05	0.000406482	Bacteroidota	Bacteroidia	Bacteroidales	Prevotellaceae	Segatella	Caldas_de_Reis
139.367	-6.13692	2.16806	-2.83061	0.00464597	0.0151067	Bacteroidota	Bacteroidia	Bacteroidales	Prevotellaceae	unclassified	Caldas_de_Reis
34.4063	-7.19315	2.22878	-3.2274	0.00124922	0.004856	Bacteroidota	Bacteroidia	Bacteroidales	unclassified	unclassified	Caldas_de_Reis
34.9511	-7.32045	1.66768	-4.38961	1.13554e-05	6.17975e-05	Bacteroidota	Bacteroidia	Bacteroidales	Paludibacteraceae	Paludibacter	Caldas_de_Reis
102.872	-43.1644	1.98893	-21.7023	1.94954e-104	1.00791e-101	Bacteroidota	Bacteroidia	Bacteroidales	Tannerellaceae	Macellibacteroides	Caldas_de_Reis
8.20897	-7.74966	1.72418	-4.49469	6.96701e-06	3.95818e-05	Bacteroidota	Bacteroidia	Cytophagales	Spirosomataceae	Lacihabitans	Caldas_de_Reis
108.479	13.6821	2.48453	5.50692	3.65175e-08	3.14659e-07	Bacteroidota	Bacteroidia	Cytophagales	Spirosomataceae	Dyadobacter	Caldas_de_Reis
1457.27	4.14527	0.815838	5.08099	3.75476e-07	2.55422e-06	Bacteroidota	Bacteroidia	Flavobacteriales	Flavobacteriaceae	Flavobacterium	Caldas_de_Reis
424.729	3.02418	1.07069	2.82453	0.004735	0.0153	Bacteroidota	Bacteroidia	Flavobacteriales	Weeksellaceae	Chryseobacterium	Caldas_de_Reis
38.0325	-4.5955	1.47057	-3.12498	0.00177814	0.00666159	Bacteroidota	Bacteroidia	Flavobacteriales	Weeksellaceae	unclassified	Caldas_de_Reis
44.1694	-10.0933	1.35033	-7.47474	7.73574e-14	1.14268e-12	Bacteroidota	Bacteroidia	Flavobacteriales	Weeksellaceae	Cloacibacterium	Caldas_de_Reis
301.482	7.00764	1.30312	5.37757	7.54978e-08	5.98347e-07	Bacteroidota	Bacteroidia	Sphingobacteriales	Sphingobacteriaceae	Sphingobacterium	Caldas_de_Reis
417.08	9.45981	1.41847	6.66904	2.57479e-11	3.16944e-10	Bacteroidota	Bacteroidia	Sphingobacteriales	Sphingobacteriaceae	Pedobacter	Caldas_de_Reis
12.4088	-30.0785	2.25999	-13.3091	2.0486e-40	1.76521e-38	Bacteroidota	Bacteroidia	Bacteroidales	Rikenellaceae	Anaerocella	Caldas_de_Reis
223.477	-10.0975	1.4023	-7.20067	5.99166e-13	8.37213e-12	Bacteroidota	Bacteroidia	Sphingobacteriales	AKYH767	unclassified	Caldas_de_Reis
7.68873	-6.39162	2.10206	-3.04064	0.00236076	0.00859515	Bacteroidota	Bacteroidia	Sphingobacteriales	Lentimicrobiaceae	Lentimicrobium	Caldas_de_Reis
16.3754	-5.86337	1.08193	-5.41935	5.98172e-08	4.98798e-07	Bacteroidota	Bacteroidia	Sphingobacteriales	Lentimicrobiaceae	unclassified	Caldas_de_Reis
25.9875	-8.02669	1.49321	-5.37547	7.63847e-08	5.98347e-07	Bacteroidota	Bacteroidia	Chitinophagales	37-13	unclassified	Caldas_de_Reis
72.4066	-7.29868	1.69661	-4.30191	1.69329e-05	8.85116e-05	Bacteroidota	Bacteroidia	Sphingobacteriales	env.OPS 17	unclassified	Caldas_de_Reis
62.8598	6.73771	1.94519	3.46377	0.000532658	0.00222084	Bacteroidota	Bacteroidia	Chitinophagales	Chitinophagaceae	Taibaiella	Caldas_de_Reis
56.8047	-7.53348	1.34707	-5.59249	2.23838e-08	2.03025e-07	Bacteroidota	Bacteroidia	Chitinophagales	Chitinophagaceae	Ferruginibacter	Caldas_de_Reis
241.855	3.11416	0.600836	5.18304	2.18296e-07	1.52512e-06	Bacteroidota	Bacteroidia	Chitinophagales	Chitinophagaceae	unclassified	Caldas_de_Reis
72.5125	-9.97884	1.10882	-8.99953	2.26696e-19	6.5112e-18	Bacteroidota	Bacteroidia	Chitinophagales	Chitinophagaceae	Terrimonas	Caldas_de_Reis
20.5971	-9.71223	1.72975	-5.6148	1.96785e-08	1.84978e-07	Bacteroidota	Bacteroidia	Chitinophagales	Chitinophagaceae	Niabella	Caldas_de_Reis
27.0415	7.02253	2.34209	2.99841	0.00271396	0.00967669	Bacteroidota	Bacteroidia	Chitinophagales	Chitinophagaceae	Agriterribacter	Caldas_de_Reis
215.648	-8.86918	1.52186	-5.82787	5.61388e-09	5.58149e-08	Bacteroidota	Bacteroidia	Chitinophagales	Saprospiraceae	OLB8	Caldas_de_Reis
604.273	-14.1778	1.31387	-10.7908	3.80269e-27	1.78727e-25	Bacteroidota	Bacteroidia	Chitinophagales	Saprospiraceae	unclassified	Caldas_de_Reis
99.8555	-7.74787	1.46888	-5.27469	1.32979e-07	9.82143e-07	Bacteroidota	Bacteroidia	Chitinophagales	unclassified	unclassified	Caldas_de_Reis
27.5597	-8.04587	2.52449	-3.18712	0.00143696	0.00550304	Bacteroidota	Bacteroidia	Flavobacteriales	Crocinitomicaceae	Fluviicola	Caldas_de_Reis
126.286	-1.82325	0.629129	-2.89806	0.0037548	0.0124438	Bacteroidota	Bacteroidia	Flavobacteriales	NS9 marine group	unclassified	Caldas_de_Reis
176.348	-4.14169	1.13084	-3.66249	0.000249773	0.0011037	Campylobacterota	Campylobacteria	Campylobacterales	Arcobacteraceae	Arcobacter	Caldas_de_Reis
103.378	-3.5888	1.10937	-3.235	0.00121644	0.00476438	Actinomycetota	Acidimicrobiia	Microtrichales	Microtrichaceae	unclassified	Caldas_de_Reis
138.965	-5.74611	1.08754	-5.28361	1.26663e-07	9.49055e-07	Actinomycetota	Acidimicrobiia	Microtrichales	Ilumatobacteraceae	CL500-29 marine group	Caldas_de_Reis
216.772	4.30187	1.11412	3.86121	0.000112828	0.000525513	Actinomycetota	Acidimicrobiia	Microtrichales	Microtrichaceae	IMCC26207	Caldas_de_Reis
1373.18	-13.3394	1.05251	-12.6739	8.251e-37	6.09396e-35	Actinomycetota	Actinobacteria	Micrococcales	Intrasporangiaceae	Tetrasphaera	Caldas_de_Reis
1003.04	-5.38529	0.668237	-8.05895	7.69538e-16	1.59141e-14	Actinomycetota	Actinobacteria	Micrococcales	Intrasporangiaceae	unclassified	Caldas_de_Reis
40.1908	-1.99863	0.686857	-2.90982	0.00361635	0.01222	Actinomycetota	Actinobacteria	Micrococcales	Dermatophilaceae	unclassified	Caldas_de_Reis
37.016	-3.7554	0.694114	-5.41035	6.29008e-08	5.16186e-07	Actinomycetota	Actinobacteria	Micrococcales	unclassified	unclassified	Caldas_de_Reis
17.2027	9.14191	2.67263	3.42057	0.000624901	0.00256408	Actinomycetota	Actinobacteria	Micrococcales	Promicromonosporaceae	Cellulosimicrobium	Caldas_de_Reis
21.0794	7.00584	2.23144	3.13961	0.00169175	0.00643114	Actinomycetota	Actinobacteria	Micrococcales	Cellulomonadaceae	Cellulomonas	Caldas_de_Reis
133.739	3.24172	1.06909	3.03222	0.00242765	0.00877687	Actinomycetota	Actinobacteria	Micrococcales	Microbacteriaceae	unclassified	Caldas_de_Reis
76.7871	3.18496	1.12153	2.83983	0.00451382	0.014864	Actinomycetota	Actinobacteria	Micrococcales	Microbacteriaceae	Galbitalea	Caldas_de_Reis
85.4185	-2.83228	1.06396	-2.66201	0.0077676	0.024047	Actinomycetota	Actinobacteria	Micrococcales	Microbacteriaceae	Leucobacter	Caldas_de_Reis
24.0723	9.09896	1.18751	7.66224	1.82721e-14	2.86262e-13	Actinomycetota	Actinobacteria	Micrococcales	Demequinaceae	Demequina	Caldas_de_Reis
826.137	1.05017	0.39584	2.65302	0.00797754	0.0245499	Actinomycetota	Actinobacteria	unclassified	unclassified	unclassified	Caldas_de_Reis
15.6876	6.71379	1.88714	3.55765	0.000374183	0.00159878	Actinomycetota	Actinobacteria	Kitasatosporales	Streptomycetaceae	Streptomyces	Caldas_de_Reis
71.8469	-2.55601	0.549219	-4.6539	3.25717e-06	1.95809e-05	Actinomycetota	Actinobacteria	Frankiales	Nakamurellaceae	Nakamurella	Caldas_de_Reis
44.7992	6.86746	1.20267	5.71015	1.12875e-08	1.08067e-07	Actinomycetota	Actinobacteria	Mycobacteriales	Nocardiaceae	Rhodococcus	Caldas_de_Reis
1744.46	-1.8586	0.553109	-3.36027	0.00077866	0.00312068	Actinomycetota	Actinobacteria	Mycobacteriales	Nocardiaceae	Gordonia	Caldas_de_Reis
128.331	-6.12727	0.698726	-8.76921	1.79926e-18	4.22826e-17	Actinomycetota	Actinobacteria	Kineosporiales	Kineosporiaceae	unclassified	Caldas_de_Reis
901.983	-1.17658	0.392994	-2.99389	0.00275443	0.0097537	Actinomycetota	Actinobacteria	Propionibacteriales	Nocardioidaceae	Nocardioides	Caldas_de_Reis
11.9327	-4.7046	1.20432	-3.90645	9.36612e-05	0.00044836	Actinomycetota	Actinobacteria	Propionibacteriales	Propionibacteriaceae	Tessaracoccus	Caldas_de_Reis
29.7927	5.55054	1.62196	3.42212	0.00062136	0.00256408	Actinomycetota	Actinobacteria	Micrococcales	Microbacteriaceae	Agromyces	Caldas_de_Reis
165.171	-2.53118	0.8643	-2.92859	0.00340499	0.0116581	Actinomycetota	Thermoleophilia	Gaiellales	unclassified	unclassified	Caldas_de_Reis
367.37	-9.76791	1.09935	-8.88517	6.38239e-19	1.73668e-17	Chloroflexota	Anaerolineae	1-20	unclassified	unclassified	Caldas_de_Reis
571.575	-8.97739	1.03438	-8.67899	3.99304e-18	8.97566e-17	Chloroflexota	Anaerolineae	Caldilineales	Caldilineaceae	unclassified	Caldas_de_Reis
533.822	3.42477	0.892072	3.83912	0.000123476	0.000569972	Chloroflexota	Chloroflexia	Thermomicrobiales	JG30-KF-CM45	unclassified	Caldas_de_Reis
145.577	-6.39234	1.38516	-4.61489	3.93309e-06	2.31069e-05	Chloroflexota	Anaerolineae	Ardenticatenales	unclassified	unclassified	Caldas_de_Reis
68.3429	-8.4809	1.35561	-6.25615	3.94587e-10	4.43481e-09	Planctomycetota	Planctomycetes	Pirellulales	Pirellulaceae	Pirellula	Caldas_de_Reis
65.4835	-8.0565	1.48252	-5.43432	5.50069e-08	4.66206e-07	Planctomycetota	Planctomycetes	Planctomycetales	Rubinisphaeraceae	SH-PL14	Caldas_de_Reis
13.5753	-7.11006	1.6034	-4.43436	9.23457e-06	5.07901e-05	Planctomycetota	Planctomycetes	Planctomycetales	Rubinisphaeraceae	unclassified	Caldas_de_Reis
256.335	4.76979	1.63892	2.91032	0.00361059	0.01222	Planctomycetota	Planctomycetes	Isosphaerales	Isosphaeraceae	Paludisphaera	Caldas_de_Reis
99.5066	7.40412	1.69199	4.37599	1.20885e-05	6.51014e-05	Planctomycetota	Planctomycetes	Isosphaerales	Isosphaeraceae	Isosphaera	Caldas_de_Reis
64.3473	6.84705	1.59534	4.29191	1.77144e-05	9.06768e-05	Planctomycetota	Planctomycetes	Isosphaerales	Isosphaeraceae	Aquisphaera	Caldas_de_Reis
28.4068	-4.94483	1.57635	-3.13689	0.00170748	0.00644357	Planctomycetota	OM190	unclassified	unclassified	unclassified	Caldas_de_Reis
232.868	14.5628	1.36084	10.7013	1.00365e-26	4.32405e-25	Verrucomicrobiota	Verrucomicrobiia	Verrucomicrobiales	Rubritaleaceae	Luteolibacter	Caldas_de_Reis
14.3164	-8.2648	2.28828	-3.61179	0.000304087	0.00132112	Verrucomicrobiota	Verrucomicrobiia	Verrucomicrobiales	DEV007	unclassified	Caldas_de_Reis
248.607	5.70855	1.47647	3.86634	0.000110479	0.00051925	Verrucomicrobiota	Verrucomicrobiia	Verrucomicrobiales	Verrucomicrobiaceae	unclassified	Caldas_de_Reis
3.21053	6.66136	2.43326	2.73763	0.00618841	0.0195086	Verrucomicrobiota	Verrucomicrobiia	Chthoniobacterales	Terrimicrobiaceae	Terrimicrobium	Caldas_de_Reis
33.4172	7.83245	1.39627	5.60954	2.02867e-08	1.8729e-07	Verrucomicrobiota	Verrucomicrobiia	Pedosphaerales	Pedosphaeraceae	unclassified	Caldas_de_Reis
21.4484	-8.02953	1.86384	-4.30805	1.647e-05	8.77835e-05	Thermodesulfobacteriota	Desulfovibrionia	Desulfovibrionales	Desulfovibrionaceae	Desulfovibrio	Caldas_de_Reis
49.4679	-4.92925	1.45563	-3.38633	0.000708339	0.00286102	Myxococcota	Polyangiia	Haliangiales	Haliangiaceae	unclassified	Caldas_de_Reis
18.75	10.7809	3.53594	3.04894	0.00229649	0.00842046	Pseudomonadota	Gammaproteobacteria	Pseudomonadales	Cellvibrionaceae	Cellvibrio	Caldas_de_Reis
52.1962	-6.53545	1.43177	-4.5646	5.00441e-06	2.90705e-05	Pseudomonadota	Gammaproteobacteria	Run-SP154	unclassified	unclassified	Caldas_de_Reis
32.3339	4.32497	0.702569	6.15593	7.4638e-10	8.03913e-09	Pseudomonadota	Alphaproteobacteria	Acetobacterales	Acetobacteraceae	unclassified	Caldas_de_Reis
846.491	-5.67357	1.18355	-4.7937	1.63731e-06	1.01987e-05	Pseudomonadota	Alphaproteobacteria	Defluviicoccales	Defluviicoccaceae	Defluviicoccus	Caldas_de_Reis
18.0319	6.21232	2.24729	2.76436	0.0057035	0.0182019	Pseudomonadota	Alphaproteobacteria	Sphingomonadales	Sphingomonadaceae	Sphingobium	Caldas_de_Reis
42.1358	3.86865	1.18708	3.25897	0.00111819	0.00441303	Pseudomonadota	Alphaproteobacteria	Sphingomonadales	Sphingomonadaceae	Sphingopyxis	Caldas_de_Reis
36.5327	-7.02461	1.33367	-5.26714	1.38566e-07	1.00899e-06	Pseudomonadota	Alphaproteobacteria	Sphingomonadales	Sphingomonadaceae	unclassified	Caldas_de_Reis
135.303	-3.07827	1.05936	-2.90578	0.00366342	0.0122986	Pseudomonadota	Alphaproteobacteria	Sphingomonadales	Sphingomonadaceae	Novosphingobium	Caldas_de_Reis
38.6618	3.93079	1.08236	3.63169	0.000281573	0.00123367	Pseudomonadota	Alphaproteobacteria	Rhodobacterales	Paracoccaceae	Amaricoccus	Caldas_de_Reis
40.0275	-4.49085	1.04435	-4.30013	1.70698e-05	8.85116e-05	Pseudomonadota	Alphaproteobacteria	Rhodobacterales	Paracoccaceae	Paracoccus	Caldas_de_Reis
442.138	-3.36085	0.530251	-6.33822	2.3244e-10	2.67048e-09	Pseudomonadota	Alphaproteobacteria	Rhodobacterales	Paracoccaceae	unclassified	Caldas_de_Reis
28.1487	-37.0431	2.1636	-17.121	1.03478e-65	1.33746e-63	Pseudomonadota	Alphaproteobacteria	Rhodobacterales	Paracoccaceae	Cypionkella	Caldas_de_Reis
171.23	-13.0232	1.36158	-9.56479	1.12431e-21	3.87513e-20	Pseudomonadota	Alphaproteobacteria	Rhodobacterales	Paracoccaceae	Fuscovulum	Caldas_de_Reis
39.8258	-9.31711	1.17996	-7.89615	2.87655e-15	5.50806e-14	Pseudomonadota	Alphaproteobacteria	Hyphomicrobiales	Rhizobiaceae	Mesorhizobium	Caldas_de_Reis
24.0247	-6.03217	1.46346	-4.12186	3.7583e-05	0.000186831	Pseudomonadota	Alphaproteobacteria	Hyphomicrobiales	Rhizobiaceae	Ensifer	Caldas_de_Reis
737.88	-4.11066	0.416297	-9.87435	5.37811e-23	1.98606e-21	Pseudomonadota	Alphaproteobacteria	Hyphomicrobiales	Hyphomicrobiaceae	Hyphomicrobium	Caldas_de_Reis
21.5219	-4.39692	1.19067	-3.69282	0.000221779	0.000988444	Pseudomonadota	Alphaproteobacteria	Hyphomicrobiales	Hyphomicrobiaceae	Pedomicrobium	Caldas_de_Reis
164.451	-8.1833	1.04527	-7.82887	4.9226e-15	8.48328e-14	Pseudomonadota	Alphaproteobacteria	Hyphomicrobiales	Hyphomicrobiales Incertae Sedis	unclassified	Caldas_de_Reis
21.1151	11.3016	3.8054	2.96987	0.00297924	0.010478	Pseudomonadota	Alphaproteobacteria	Caulobacterales	Caulobacteraceae	Caulobacter	Caldas_de_Reis
58.3334	2.649	1.01114	2.61981	0.00879798	0.0269145	Pseudomonadota	Alphaproteobacteria	Hyphomicrobiales	Devosiaceae	unclassified	Caldas_de_Reis
14.393	-3.85438	1.17036	-3.29334	0.000990049	0.00393735	Pseudomonadota	Alphaproteobacteria	Hyphomicrobiales	Hyphomicrobiales Incertae Sedis	Bauldia	Caldas_de_Reis
77.38	3.56018	0.944164	3.77072	0.00016278	0.000741361	Pseudomonadota	Alphaproteobacteria	Hyphomicrobiales	Beijerinckiaceae	Bosea	Caldas_de_Reis
10.1529	7.74561	1.84182	4.2054	2.60618e-05	0.000132098	Pseudomonadota	Alphaproteobacteria	Hyphomicrobiales	Xanthobacteraceae	Rhodopseudomonas	Caldas_de_Reis
71.5971	-8.31645	1.12665	-7.38159	1.56411e-13	2.24624e-12	Pseudomonadota	Alphaproteobacteria	Hyphomicrobiales	unclassified	unclassified	Caldas_de_Reis
173.947	-10.5969	1.0593	-10.0037	1.46757e-23	5.83642e-22	Pseudomonadota	Alphaproteobacteria	Hyphomicrobiales	Beijerinckiaceae	unclassified	Caldas_de_Reis
105.873	-5.62808	1.07554	-5.23278	1.66981e-07	1.19901e-06	Pseudomonadota	Alphaproteobacteria	Hyphomicrobiales	Beijerinckiaceae	Methylorosula	Caldas_de_Reis
74.455	-10.831	1.25949	-8.59949	8.00696e-18	1.72483e-16	Pseudomonadota	Alphaproteobacteria	Hyphomicrobiales	A0839	unclassified	Caldas_de_Reis
146.188	-5.89152	1.1812	-4.98772	6.10951e-07	3.94827e-06	Pseudomonadota	Alphaproteobacteria	unclassified	unclassified	unclassified	Caldas_de_Reis
165.3	-10.9328	1.16875	-9.35432	8.41366e-21	2.71867e-19	Pseudomonadota	Gammaproteobacteria	Burkholderiales	Rhodocyclaceae	Candidatus Accumulibacter	Caldas_de_Reis
114.649	-9.63688	1.35223	-7.12668	1.02819e-12	1.39888e-11	Pseudomonadota	Gammaproteobacteria	Burkholderiales	Rhodocyclaceae	Propionivibrio	Caldas_de_Reis
329.15	-10.1243	1.32683	-7.63042	2.33987e-14	3.55797e-13	Pseudomonadota	Gammaproteobacteria	Burkholderiales	unclassified	unclassified	Caldas_de_Reis
40.5609	-10.2395	1.29969	-7.87841	3.31586e-15	6.1225e-14	Pseudomonadota	Gammaproteobacteria	Burkholderiales	Rhodocyclaceae	Thauera	Caldas_de_Reis
531.03	-9.05495	1.16629	-7.76389	8.23659e-15	1.33072e-13	Pseudomonadota	Gammaproteobacteria	Burkholderiales	Comamonadaceae	Acidovorax	Caldas_de_Reis
153.598	-9.25031	1.87317	-4.93831	7.88044e-07	5.02986e-06	Pseudomonadota	Gammaproteobacteria	Burkholderiales	Comamonadaceae	Rhodoferax	Caldas_de_Reis
36.6397	-7.09544	2.4055	-2.94968	0.00318106	0.010964	Pseudomonadota	Gammaproteobacteria	Burkholderiales	Comamonadaceae	Rhizobacter	Caldas_de_Reis
22.2695	-25.5156	3.79333	-6.72644	1.73861e-11	2.24715e-10	Pseudomonadota	Gammaproteobacteria	Burkholderiales	Comamonadaceae	Polaromonas	Caldas_de_Reis
72.5381	-9.1173	1.48968	-6.12033	9.33834e-10	9.8529e-09	Pseudomonadota	Gammaproteobacteria	Burkholderiales	Comamonadaceae	Aquabacterium	Caldas_de_Reis
64.7429	-9.12436	1.64325	-5.55263	2.81411e-08	2.46592e-07	Pseudomonadota	Gammaproteobacteria	Burkholderiales	Comamonadaceae	Ideonella	Caldas_de_Reis
245.409	-10.1981	1.30881	-7.7919	6.60092e-15	1.10086e-13	Pseudomonadota	Gammaproteobacteria	Burkholderiales	Comamonadaceae	Simplicispira	Caldas_de_Reis
2053.67	-3.70685	0.63176	-5.8675	4.42424e-09	4.48497e-08	Pseudomonadota	Gammaproteobacteria	Burkholderiales	Comamonadaceae	unclassified	Caldas_de_Reis
670.25	-2.47843	0.548684	-4.51705	6.27081e-06	3.60223e-05	Pseudomonadota	Gammaproteobacteria	Burkholderiales	Comamonadaceae	Comamonas	Caldas_de_Reis
52.6278	-7.4408	2.13775	-3.48067	0.000500164	0.00210232	Pseudomonadota	Gammaproteobacteria	Burkholderiales	Rhodocyclaceae	Ferribacterium	Caldas_de_Reis
572.759	-12.7282	1.44201	-8.82667	1.07836e-18	2.78756e-17	Pseudomonadota	Gammaproteobacteria	Burkholderiales	Rhodocyclaceae	unclassified	Caldas_de_Reis
465.028	-10.8937	1.23854	-8.7956	1.42291e-18	3.50307e-17	Pseudomonadota	Gammaproteobacteria	Burkholderiales	Rhodocyclaceae	Dechloromonas	Caldas_de_Reis
52.0809	-7.44989	1.38359	-5.38446	7.26631e-08	5.86982e-07	Pseudomonadota	Gammaproteobacteria	Burkholderiales	Rhodocyclaceae	Dechlorobacter	Caldas_de_Reis
31.1925	-5.73565	1.8587	-3.08584	0.00202977	0.00749565	Pseudomonadota	Gammaproteobacteria	Burkholderiales	Nitrosomonadaceae	oc32	Caldas_de_Reis
143.726	-10.4705	1.68195	-6.22524	4.80832e-10	5.28915e-09	Pseudomonadota	Gammaproteobacteria	Burkholderiales	Rhodocyclaceae	Zoogloea	Caldas_de_Reis
16.9021	9.0367	2.58187	3.50006	0.000465149	0.00197117	Pseudomonadota	Gammaproteobacteria	Burkholderiales	Rhodocyclaceae	Niveibacterium	Caldas_de_Reis
65.1608	-8.99429	1.75183	-5.13424	2.83287e-07	1.95279e-06	Pseudomonadota	Gammaproteobacteria	Burkholderiales	Rhodocyclaceae	Uliginosibacterium	Caldas_de_Reis
27.6254	-5.40642	1.43419	-3.76966	0.000163472	0.000741361	Pseudomonadota	Gammaproteobacteria	Burkholderiales	Nitrosomonadaceae	Ellin6067	Caldas_de_Reis
172.567	-10.0663	1.42637	-7.05729	1.69779e-12	2.25066e-11	Pseudomonadota	Gammaproteobacteria	Burkholderiales	Sutterellaceae	AAP99	Caldas_de_Reis
77.8007	-29.8285	2.54656	-11.7132	1.09019e-31	7.04538e-30	Pseudomonadota	Gammaproteobacteria	Burkholderiales	Rhodocyclaceae	Sulfuritalea	Caldas_de_Reis
2.92449	6.68478	2.49989	2.67404	0.00749444	0.0233411	Pseudomonadota	Gammaproteobacteria	Burkholderiales	Burkholderiaceae	Cupriavidus	Caldas_de_Reis
50.7852	-10.628	1.35467	-7.84542	4.3151e-15	7.69279e-14	Pseudomonadota	Gammaproteobacteria	Burkholderiales	Burkholderiaceae	unclassified	Caldas_de_Reis
9.96373	-6.0845	2.06014	-2.95344	0.00314253	0.010904	Pseudomonadota	Gammaproteobacteria	Burkholderiales	Chitinimonadaceae	Chitinivorax	Caldas_de_Reis
6.60222	-8.09028	2.3753	-3.406	0.000659227	0.00268362	Pseudomonadota	Gammaproteobacteria	Burkholderiales	Neisseriaceae	Vitreoscilla	Caldas_de_Reis
36.62	-8.46961	1.51761	-5.5809	2.39279e-08	2.13288e-07	Pseudomonadota	Gammaproteobacteria	Burkholderiales	Neisseriaceae	unclassified	Caldas_de_Reis
357.795	-20.2771	2.19628	-9.23249	2.64404e-20	8.04101e-19	Pseudomonadota	Gammaproteobacteria	Burkholderiales	Oxalobacteraceae	Undibacterium	Caldas_de_Reis
61.0993	9.39558	2.63312	3.56823	0.000359405	0.00154844	Pseudomonadota	Gammaproteobacteria	Burkholderiales	Oxalobacteraceae	unclassified	Caldas_de_Reis
32.1487	-7.23871	1.87136	-3.86815	0.000109665	0.00051925	Pseudomonadota	Gammaproteobacteria	Lysobacterales	Rhodanobacteraceae	Pseudolysobacter	Caldas_de_Reis
49.9657	9.0303	1.91793	4.70836	2.49719e-06	1.51888e-05	Pseudomonadota	Gammaproteobacteria	Lysobacterales	Lysobacteraceae	Pseudoxanthomonas	Caldas_de_Reis
232.913	5.4424	1.74438	3.11997	0.00180871	0.00672737	Pseudomonadota	Gammaproteobacteria	Lysobacterales	Rhodanobacteraceae	unclassified	Caldas_de_Reis
12.8494	8.61173	3.08306	2.79324	0.00521828	0.0167568	Pseudomonadota	Gammaproteobacteria	Lysobacterales	Lysobacteraceae	Arenimonas	Caldas_de_Reis
316.587	-7.89529	1.17615	-6.71286	1.90851e-11	2.40659e-10	Pseudomonadota	Gammaproteobacteria	Competibacterales	Competibacteraceae	Candidatus Competibacter	Caldas_de_Reis
359.34	25.829	1.88711	13.6871	1.21273e-42	1.25396e-40	Pseudomonadota	Gammaproteobacteria	Lysobacterales	Rhodanobacteraceae	Rhodanobacter	Caldas_de_Reis
530.058	-4.01314	0.902381	-4.44728	8.69637e-06	4.83444e-05	Pseudomonadota	Gammaproteobacteria	Lysobacterales	Rhodanobacteraceae	Dokdonella	Caldas_de_Reis
10.066	-6.8363	1.27286	-5.37081	7.83832e-08	6.04838e-07	Pseudomonadota	Gammaproteobacteria	Gammaproteobacteria Incertae Sedis	Unknown Family	Acidibacter	Caldas_de_Reis
546.36	2.23578	0.755956	2.95755	0.00310092	0.0108323	Pseudomonadota	Gammaproteobacteria	Pseudomonadales	Pseudomonadaceae	Pseudomonas	Caldas_de_Reis
26.5993	11.2069	3.49157	3.20972	0.00132866	0.00512626	Pseudomonadota	Gammaproteobacteria	Pseudomonadales	Pseudomonadaceae	unclassified	Caldas_de_Reis
26.1603	-4.04468	1.39419	-2.9011	0.00371854	0.0124031	Pseudomonadota	Gammaproteobacteria	unclassified	unclassified	unclassified	Caldas_de_Reis
33.6843	-8.48777	1.67689	-5.06162	4.15718e-07	2.75547e-06	Pseudomonadota	Gammaproteobacteria	Pseudomonadales	Spongiibacteraceae	BD1-7 clade	Caldas_de_Reis
4608.91	8.57583	1.08347	7.91515	2.46948e-15	4.91046e-14	Pseudomonadota	Gammaproteobacteria	Enterobacterales	Aeromonadaceae	Aeromonas	Caldas_de_Reis
46.2923	6.38345	2.32814	2.74186	0.00610917	0.0193769	Pseudomonadota	Gammaproteobacteria	Enterobacterales	Shewanellaceae	Shewanella	Caldas_de_Reis
26.1031	6.53724	1.45721	4.48612	7.25303e-06	4.07589e-05	Pseudomonadota	Gammaproteobacteria	Pseudomonadales	Halieaceae	Kineobactrum	Caldas_de_Reis
54.4433	-7.08882	1.50284	-4.71695	2.39401e-06	1.47345e-05	Acidobacteriota	Holophagae	Subgroup 7	unclassified	unclassified	Caldas_de_Reis
26.9462	-4.17064	1.39001	-3.00044	0.00269589	0.00967669	Acidobacteriota	Vicinamibacteria	Vicinamibacterales	unclassified	unclassified	Caldas_de_Reis
94.7099	-5.85048	0.979463	-5.97315	2.32718e-09	2.82435e-08	Gemmatimonadota	Gemmatimonadia	Gemmatimonadales	Gemmatimonadaceae	unclassified	Cerceda
22.7328	-5.3478	1.29644	-4.12497	3.70776e-05	0.000235708	Gemmatimonadota	Gemmatimonadia	Gemmatimonadales	Gemmatimonadaceae	Gemmatimonas	Cerceda
128.915	-7.68304	1.74538	-4.40192	1.07299e-05	7.44124e-05	Ignavibacteriota	Ignavibacteria	Ignavibacteriales	PHOS-HE36	unclassified	Cerceda
221.715	-10.779	1.2428	-8.67312	4.20422e-18	1.40316e-16	Incertae Sedis	Incertae Sedis	SJA-28	unclassified	unclassified	Cerceda
48.7286	-29.9422	2.31315	-12.9443	2.52938e-38	2.70138e-36	Bacillota	Clostridia	Peptostreptococcales-Tissierellales	Peptostreptococcaceae	Acetoanaerobium	Cerceda
53.3747	2.62263	0.83847	3.12787	0.00176077	0.00854775	Bacillota	Clostridia	Peptostreptococcales-Tissierellales	Peptostreptococcaceae	Terrisporobacter	Cerceda
477.288	3.28827	0.582699	5.64317	1.66947e-08	1.9811e-07	Bacillota	Clostridia	Peptostreptococcales-Tissierellales	Peptostreptococcaceae	Romboutsia	Cerceda
55.6425	3.60693	0.640121	5.63476	1.75302e-08	2.03503e-07	Bacillota	Clostridia	Peptostreptococcales-Tissierellales	Peptostreptococcaceae	Intestinibacter	Cerceda
29.1521	-29.1092	2.08821	-13.9398	3.62945e-44	4.84531e-42	Bacillota	Clostridia	Peptostreptococcales-Tissierellales	Peptostreptococcaceae	Proteocatella	Cerceda
256.506	2.2313	0.548089	4.07106	4.67996e-05	0.000287253	Bacillota	Clostridia	Clostridiales	Clostridiaceae	Clostridium	Cerceda
39.7158	2.53253	0.927287	2.73112	0.00631203	0.0251539	Bacillota	Bacilli	Erysipelotrichales	Erysipelotrichaceae	Turicibacter	Cerceda
30.7037	-25.344	2.85846	-8.86632	7.56037e-19	3.36437e-17	Patescibacteria	Saccharimonadia	Saccharimonadales	Saccharimonadaceae	Candidatus Saccharimonas	Cerceda
102.872	-31.3954	2.09349	-14.9966	7.72223e-51	2.06183e-48	Bacteroidota	Bacteroidia	Bacteroidales	Tannerellaceae	Macellibacteroides	Cerceda
1457.27	4.3903	0.826266	5.31342	1.07585e-07	1.08397e-06	Bacteroidota	Bacteroidia	Flavobacteriales	Flavobacteriaceae	Flavobacterium	Cerceda
42.46	10.0525	1.4015	7.17268	7.35441e-13	1.63636e-11	Bacteroidota	Bacteroidia	Flavobacteriales	Flavobacteriaceae	Arenibacter	Cerceda
424.729	-5.20128	1.41832	-3.66722	0.000245205	0.00133139	Bacteroidota	Bacteroidia	Flavobacteriales	Weeksellaceae	Chryseobacterium	Cerceda
223.477	-7.41589	1.40426	-5.28101	1.28471e-07	1.27044e-06	Bacteroidota	Bacteroidia	Sphingobacteriales	AKYH767	unclassified	Cerceda
35.9408	-6.9124	1.64815	-4.19405	2.74019e-05	0.000178446	Bacteroidota	Bacteroidia	unclassified	unclassified	unclassified	Cerceda
56.8047	-5.92255	1.35087	-4.38424	1.16392e-05	7.96837e-05	Bacteroidota	Bacteroidia	Chitinophagales	Chitinophagaceae	Ferruginibacter	Cerceda
241.855	-1.93041	0.695884	-2.77404	0.00553657	0.0229188	Bacteroidota	Bacteroidia	Chitinophagales	Chitinophagaceae	unclassified	Cerceda
72.5125	-8.29936	1.10975	-7.47859	7.51243e-14	1.9103e-12	Bacteroidota	Bacteroidia	Chitinophagales	Chitinophagaceae	Terrimonas	Cerceda
604.273	-9.08028	1.31469	-6.90676	4.95855e-12	9.80691e-11	Bacteroidota	Bacteroidia	Chitinophagales	Saprospiraceae	unclassified	Cerceda
99.8555	-4.62986	1.48275	-3.12247	0.00179339	0.00858384	Bacteroidota	Bacteroidia	Chitinophagales	unclassified	unclassified	Cerceda
126.286	-5.86671	1.08775	-5.39343	6.91246e-08	7.23775e-07	Bacteroidota	Bacteroidia	Flavobacteriales	NS9 marine group	unclassified	Cerceda
253.867	11.3713	1.45484	7.81616	5.44596e-15	1.45407e-13	Bacillota	Bacilli	Mycoplasmatales	Mycoplasmataceae	Candidatus Lumbricincola	Cerceda
244	-1.60815	0.438724	-3.66553	0.000246832	0.00133139	Actinomycetota	Acidimicrobiia	Microtrichales	Iamiaceae	Aquihabitans	Cerceda
324.137	1.93821	0.681753	2.84298	0.0044694	0.0192473	Actinomycetota	Acidimicrobiia	Microtrichales	Microtrichaceae	Candidatus Microthrix	Cerceda
9.04036	-4.28269	1.16356	-3.68068	0.000232612	0.0012939	Actinomycetota	unclassified	unclassified	unclassified	unclassified	Cerceda
138.965	-2.43964	0.572362	-4.2624	2.0224e-05	0.000134995	Actinomycetota	Acidimicrobiia	Microtrichales	Ilumatobacteraceae	CL500-29 marine group	Cerceda
216.772	2.3707	0.70485	3.3634	0.000769878	0.00391538	Actinomycetota	Acidimicrobiia	Microtrichales	Microtrichaceae	IMCC26207	Cerceda
1373.18	-3.02398	0.544317	-5.55554	2.7676e-08	3.14447e-07	Actinomycetota	Actinobacteria	Micrococcales	Intrasporangiaceae	Tetrasphaera	Cerceda
1003.04	1.85477	0.650493	2.85133	0.0043537	0.0189014	Actinomycetota	Actinobacteria	Micrococcales	Intrasporangiaceae	unclassified	Cerceda
1654.13	4.89808	0.522631	9.37197	7.11938e-21	3.80175e-19	Actinomycetota	Actinobacteria	PeM15	unclassified	unclassified	Cerceda
133.739	8.99603	1.398	6.43494	1.23523e-10	1.88461e-09	Actinomycetota	Actinobacteria	Micrococcales	Microbacteriaceae	unclassified	Cerceda
85.4185	3.40408	1.06537	3.19521	0.00139727	0.00684533	Actinomycetota	Actinobacteria	Micrococcales	Microbacteriaceae	Leucobacter	Cerceda
233.625	3.19558	0.818003	3.90657	9.36163e-05	0.000555457	Actinomycetota	Actinobacteria	Micrococcales	Microbacteriaceae	Microbacterium	Cerceda
24.0723	5.84441	1.21568	4.80752	1.52818e-06	1.25546e-05	Actinomycetota	Actinobacteria	Micrococcales	Demequinaceae	Demequina	Cerceda
826.137	3.09807	0.379178	8.17049	3.07129e-16	9.64745e-15	Actinomycetota	Actinobacteria	unclassified	unclassified	unclassified	Cerceda
15.6876	6.40813	1.89313	3.38495	0.000711917	0.00365542	Actinomycetota	Actinobacteria	Kitasatosporales	Streptomycetaceae	Streptomyces	Cerceda
71.8469	3.54284	0.555523	6.3775	1.80007e-10	2.59794e-09	Actinomycetota	Actinobacteria	Frankiales	Nakamurellaceae	Nakamurella	Cerceda
2101.23	3.46781	0.526338	6.58857	4.44092e-11	7.18621e-10	Actinomycetota	Actinobacteria	Mycobacteriales	Mycobacteriaceae	Mycobacterium	Cerceda
16.7141	3.57438	1.16353	3.07202	0.00212613	0.00978755	Actinomycetota	Actinobacteria	Mycobacteriales	Tsukamurellaceae	Tsukamurella	Cerceda
24.0973	-3.88474	1.28036	-3.03409	0.00241262	0.0110115	Actinomycetota	Actinobacteria	Mycobacteriales	Corynebacteriaceae	Corynebacterium	Cerceda
1744.46	2.15875	0.547727	3.94129	8.10444e-05	0.000491792	Actinomycetota	Actinobacteria	Mycobacteriales	Nocardiaceae	Gordonia	Cerceda
31.4448	3.62342	0.750751	4.82639	1.39029e-06	1.17843e-05	Actinomycetota	Actinobacteria	Propionibacteriales	Nocardioidaceae	unclassified	Cerceda
121.343	9.50585	1.09527	8.67899	3.99289e-18	1.40316e-16	Actinomycetota	Actinobacteria	Propionibacteriales	Nocardioidaceae	Marmoricola	Cerceda
901.983	2.55971	0.388207	6.59368	4.29045e-11	7.15968e-10	Actinomycetota	Actinobacteria	Propionibacteriales	Nocardioidaceae	Nocardioides	Cerceda
42.9189	4.68849	1.02841	4.55897	5.14061e-06	3.70957e-05	Actinomycetota	Actinobacteria	Propionibacteriales	Propionibacteriaceae	Micropruina	Cerceda
9.36968	6.39396	2.19671	2.9107	0.00360622	0.0160477	Actinomycetota	Actinobacteria	Propionibacteriales	Propionibacteriaceae	Propionicicella	Cerceda
29.7927	5.07744	1.64165	3.09289	0.00198218	0.00920419	Actinomycetota	Actinobacteria	Micrococcales	Microbacteriaceae	Agromyces	Cerceda
1845.92	2.90245	0.890762	3.25839	0.00112045	0.00564451	Actinomycetota	Thermoleophilia	Solirubrobacterales	67-14	unclassified	Cerceda
163.679	7.90059	0.896935	8.80842	1.26918e-18	4.841e-17	Actinomycetota	Thermoleophilia	Solirubrobacterales	Solirubrobacteraceae	Baekduia	Cerceda
196.309	2.36403	0.293288	8.06044	7.60219e-16	2.25532e-14	Actinomycetota	Thermoleophilia	Solirubrobacterales	Solirubrobacteraceae	Conexibacter	Cerceda
188.276	2.8593	0.986179	2.89938	0.00373907	0.0165014	Actinomycetota	Thermoleophilia	Solirubrobacterales	unclassified	unclassified	Cerceda
131.774	-11.0696	1.25014	-8.85469	8.39177e-19	3.44708e-17	Nitrospirota	Nitrospiria	Nitrospirales	Nitrospiraceae	Nitrospira	Cerceda
16.2186	-5.39341	1.90037	-2.83808	0.0045386	0.0193889	Chloroflexota	Anaerolineae	Aggregatilineales	Aggregatilineaceae	unclassified	Cerceda
39.2909	-6.3869	1.1817	-5.40485	6.48636e-08	7.06881e-07	Chloroflexota	Anaerolineae	Anaerolineales	Anaerolineaceae	unclassified	Cerceda
533.822	2.50646	0.777394	3.22418	0.00126332	0.00624642	Chloroflexota	Chloroflexia	Thermomicrobiales	JG30-KF-CM45	unclassified	Cerceda
753.114	-10.9184	1.59087	-6.86315	6.73582e-12	1.28462e-10	Chloroflexota	Chloroflexia	Chloroflexales	Roseiflexaceae	Kouleothrix	Cerceda
326.032	-9.96693	1.63373	-6.10073	1.05585e-09	1.34244e-08	Chloroflexota	Chloroflexia	Chloroflexales	Roseiflexaceae	unclassified	Cerceda
14.6499	-8.60724	1.37964	-6.23877	4.41032e-10	6.03874e-09	Chloroflexota	OLB14	unclassified	unclassified	unclassified	Cerceda
145.577	-3.23444	1.03624	-3.12133	0.00180035	0.00858384	Chloroflexota	Anaerolineae	Ardenticatenales	unclassified	unclassified	Cerceda
15.6382	-3.89571	1.00381	-3.88092	0.000104061	0.000604005	Planctomycetota	Planctomycetes	Gemmatales	Gemmataceae	Fimbriiglobus	Cerceda
256.335	25.985	1.86008	13.9699	2.3809e-44	4.23801e-42	Planctomycetota	Planctomycetes	Isosphaerales	Isosphaeraceae	Paludisphaera	Cerceda
99.5066	7.46172	1.59717	4.67184	2.98515e-06	2.24517e-05	Planctomycetota	Planctomycetes	Isosphaerales	Isosphaeraceae	Isosphaera	Cerceda
35.619	6.5664	1.47467	4.45279	8.47628e-06	6.03511e-05	Planctomycetota	Planctomycetes	Isosphaerales	Isosphaeraceae	Tautonia	Cerceda
28.4068	-7.57256	1.55926	-4.8565	1.1948e-06	1.02907e-05	Planctomycetota	OM190	unclassified	unclassified	unclassified	Cerceda
232.868	8.71795	1.36445	6.38936	1.66581e-10	2.47096e-09	Verrucomicrobiota	Verrucomicrobiia	Verrucomicrobiales	Rubritaleaceae	Luteolibacter	Cerceda
33.4172	-6.64681	1.39384	-4.7687	1.85423e-06	1.47785e-05	Verrucomicrobiota	Verrucomicrobiia	Pedosphaerales	Pedosphaeraceae	unclassified	Cerceda
16.5494	-24.018	3.05556	-7.86043	3.82816e-15	1.07592e-13	Myxococcota	Polyangiia	Polyangiales	Polyangiaceae	unclassified	Cerceda
49.4679	-4.50381	1.45337	-3.09887	0.00194262	0.00909966	Myxococcota	Polyangiia	Haliangiales	Haliangiaceae	unclassified	Cerceda
52.1962	-5.3152	1.19975	-4.43027	9.41154e-06	6.61284e-05	Pseudomonadota	Gammaproteobacteria	Run-SP154	unclassified	unclassified	Cerceda
42.6759	-8.36832	2.92426	-2.86168	0.00421397	0.0184448	Pseudomonadota	Alphaproteobacteria	Reyranellales	Reyranellaceae	unclassified	Cerceda
109.299	1.91731	0.696409	2.75314	0.00590271	0.0242465	Pseudomonadota	Alphaproteobacteria	Acetobacterales	Acetobacteraceae	Roseomonas	Cerceda
32.3339	-4.44511	1.06594	-4.17015	3.04395e-05	0.00019584	Pseudomonadota	Alphaproteobacteria	Acetobacterales	Acetobacteraceae	unclassified	Cerceda
18.0319	-8.80555	2.23949	-3.93195	8.42592e-05	0.000505555	Pseudomonadota	Alphaproteobacteria	Sphingomonadales	Sphingomonadaceae	Sphingobium	Cerceda
42.1358	-7.15448	1.48725	-4.81055	1.50516e-06	1.25546e-05	Pseudomonadota	Alphaproteobacteria	Sphingomonadales	Sphingomonadaceae	Sphingopyxis	Cerceda
36.5327	-9.07137	1.37331	-6.60546	3.96281e-11	6.82627e-10	Pseudomonadota	Alphaproteobacteria	Sphingomonadales	Sphingomonadaceae	unclassified	Cerceda
135.303	-6.93899	1.39907	-4.95973	7.05924e-07	6.28272e-06	Pseudomonadota	Alphaproteobacteria	Sphingomonadales	Sphingomonadaceae	Novosphingobium	Cerceda
28.1487	-32.5595	2.16748	-15.0218	5.28225e-51	2.06183e-48	Pseudomonadota	Alphaproteobacteria	Rhodobacterales	Paracoccaceae	Cypionkella	Cerceda
39.8258	7.20365	1.19071	6.04986	1.44971e-09	1.80034e-08	Pseudomonadota	Alphaproteobacteria	Hyphomicrobiales	Rhizobiaceae	Mesorhizobium	Cerceda
24.0247	-4.02673	1.47944	-2.72179	0.006493	0.0254946	Pseudomonadota	Alphaproteobacteria	Hyphomicrobiales	Rhizobiaceae	Ensifer	Cerceda
42.9574	5.53674	1.49016	3.71553	0.000202776	0.00113982	Pseudomonadota	Alphaproteobacteria	Hyphomicrobiales	Kaistiaceae	Kaistia	Cerceda
21.5219	-3.94818	0.751034	-5.25699	1.46432e-07	1.42172e-06	Pseudomonadota	Alphaproteobacteria	Hyphomicrobiales	Hyphomicrobiaceae	Pedomicrobium	Cerceda
164.451	-1.445	0.542923	-2.66153	0.0077787	0.0303199	Pseudomonadota	Alphaproteobacteria	Hyphomicrobiales	Hyphomicrobiales Incertae Sedis	unclassified	Cerceda
21.8041	-8.19686	1.15624	-7.08922	1.34875e-12	2.88092e-11	Pseudomonadota	Alphaproteobacteria	Caulobacterales	Caulobacteraceae	unclassified	Cerceda
58.3334	-4.66543	1.37733	-3.38731	0.000705813	0.00365542	Pseudomonadota	Alphaproteobacteria	Hyphomicrobiales	Devosiaceae	unclassified	Cerceda
14.393	-1.90318	0.6958	-2.73524	0.00623344	0.0251539	Pseudomonadota	Alphaproteobacteria	Hyphomicrobiales	Hyphomicrobiales Incertae Sedis	Bauldia	Cerceda
77.38	2.66554	0.975383	2.73281	0.00627962	0.0251539	Pseudomonadota	Alphaproteobacteria	Hyphomicrobiales	Beijerinckiaceae	Bosea	Cerceda
173.947	1.50087	0.550698	2.7254	0.00642238	0.0254041	Pseudomonadota	Alphaproteobacteria	Hyphomicrobiales	Beijerinckiaceae	unclassified	Cerceda
105.873	-2.02674	0.623239	-3.25195	0.00114616	0.00572011	Pseudomonadota	Alphaproteobacteria	Hyphomicrobiales	Beijerinckiaceae	Methylorosula	Cerceda
74.455	-7.83902	1.26121	-6.21546	5.11742e-10	6.66512e-09	Pseudomonadota	Alphaproteobacteria	Hyphomicrobiales	A0839	unclassified	Cerceda
146.188	-2.89054	0.747188	-3.86856	0.000109482	0.000621951	Pseudomonadota	Alphaproteobacteria	unclassified	unclassified	unclassified	Cerceda
165.3	-7.28327	1.17171	-6.21593	5.1022e-10	6.66512e-09	Pseudomonadota	Gammaproteobacteria	Burkholderiales	Rhodocyclaceae	Candidatus Accumulibacter	Cerceda
114.649	-5.70461	1.36005	-4.19442	2.73572e-05	0.000178446	Pseudomonadota	Gammaproteobacteria	Burkholderiales	Rhodocyclaceae	Propionivibrio	Cerceda
329.15	-9.84088	1.32671	-7.41749	1.19362e-13	2.89723e-12	Pseudomonadota	Gammaproteobacteria	Burkholderiales	unclassified	unclassified	Cerceda
40.5609	-4.4931	1.31991	-3.40409	0.000663852	0.00347546	Pseudomonadota	Gammaproteobacteria	Burkholderiales	Rhodocyclaceae	Thauera	Cerceda
531.03	-9.62675	1.42508	-6.75523	1.42611e-11	2.62601e-10	Pseudomonadota	Gammaproteobacteria	Burkholderiales	Comamonadaceae	Acidovorax	Cerceda
153.598	-7.26319	1.8745	-3.87475	0.000106736	0.000612873	Pseudomonadota	Gammaproteobacteria	Burkholderiales	Comamonadaceae	Rhodoferax	Cerceda
36.6397	-7.47516	2.40412	-3.10931	0.00187524	0.00886173	Pseudomonadota	Gammaproteobacteria	Burkholderiales	Comamonadaceae	Rhizobacter	Cerceda
72.5381	-7.35655	1.49107	-4.93374	8.0671e-07	7.06202e-06	Pseudomonadota	Gammaproteobacteria	Burkholderiales	Comamonadaceae	Aquabacterium	Cerceda
2053.67	-2.99142	0.637867	-4.68972	2.73581e-06	2.08703e-05	Pseudomonadota	Gammaproteobacteria	Burkholderiales	Comamonadaceae	unclassified	Cerceda
670.25	-4.92777	0.906432	-5.43644	5.43548e-08	6.04697e-07	Pseudomonadota	Gammaproteobacteria	Burkholderiales	Comamonadaceae	Comamonas	Cerceda
572.759	-7.70596	1.44396	-5.33671	9.46504e-08	9.71987e-07	Pseudomonadota	Gammaproteobacteria	Burkholderiales	Rhodocyclaceae	unclassified	Cerceda
465.028	-8.24103	1.23978	-6.64717	2.98772e-11	5.31815e-10	Pseudomonadota	Gammaproteobacteria	Burkholderiales	Rhodocyclaceae	Dechloromonas	Cerceda
52.0809	-6.36545	1.38515	-4.5955	4.31705e-06	3.20181e-05	Pseudomonadota	Gammaproteobacteria	Burkholderiales	Rhodocyclaceae	Dechlorobacter	Cerceda
143.726	-10.6693	1.68178	-6.34402	2.2385e-10	3.14569e-09	Pseudomonadota	Gammaproteobacteria	Burkholderiales	Rhodocyclaceae	Zoogloea	Cerceda
27.6254	-5.64893	1.13447	-4.97934	6.38013e-07	5.77456e-06	Pseudomonadota	Gammaproteobacteria	Burkholderiales	Nitrosomonadaceae	Ellin6067	Cerceda
172.567	-5.88911	1.43301	-4.10961	3.96319e-05	0.000246087	Pseudomonadota	Gammaproteobacteria	Burkholderiales	Sutterellaceae	AAP99	Cerceda
77.8007	-26.6714	2.54878	-10.4644	1.25905e-25	8.40413e-24	Pseudomonadota	Gammaproteobacteria	Burkholderiales	Rhodocyclaceae	Sulfuritalea	Cerceda
18.9449	-9.33178	2.26578	-4.11857	3.81223e-05	0.000239498	Pseudomonadota	Gammaproteobacteria	Burkholderiales	Rhodocyclaceae	Denitratisoma	Cerceda
9.03168	-6.75783	1.84264	-3.66748	0.000244954	0.00133139	Pseudomonadota	Gammaproteobacteria	Burkholderiales	Rhodocyclaceae	Rugosibacter	Cerceda
50.7852	-6.91249	1.358	-5.09021	3.57676e-07	3.35086e-06	Pseudomonadota	Gammaproteobacteria	Burkholderiales	Burkholderiaceae	unclassified	Cerceda
4.8269	-7.20643	2.08159	-3.46198	0.000536212	0.00283502	Pseudomonadota	Gammaproteobacteria	Burkholderiales	Burkholderiaceae	Lautropia	Cerceda
357.795	-20.4272	2.18657	-9.34211	9.44355e-21	4.58441e-19	Pseudomonadota	Gammaproteobacteria	Burkholderiales	Oxalobacteraceae	Undibacterium	Cerceda
484.545	-3.425	0.328995	-10.4105	2.22041e-25	1.31744e-23	Pseudomonadota	Gammaproteobacteria	Burkholderiales	SC-I-84	unclassified	Cerceda
30.591	-6.77975	1.5743	-4.30651	1.65851e-05	0.000112107	Pseudomonadota	Gammaproteobacteria	Lysobacterales	Rhodanobacteraceae	Ahniella	Cerceda
232.913	20.7874	1.9769	10.5152	7.35459e-26	5.6105e-24	Pseudomonadota	Gammaproteobacteria	Lysobacterales	Rhodanobacteraceae	unclassified	Cerceda
316.587	-3.81832	0.807245	-4.73007	2.24447e-06	1.76257e-05	Pseudomonadota	Gammaproteobacteria	Competibacterales	Competibacteraceae	Candidatus Competibacter	Cerceda
359.34	23.4787	1.88946	12.4262	1.88492e-35	1.67758e-33	Pseudomonadota	Gammaproteobacteria	Lysobacterales	Rhodanobacteraceae	Rhodanobacter	Cerceda
530.058	3.56496	1.19092	2.99344	0.00275852	0.0124835	Pseudomonadota	Gammaproteobacteria	Lysobacterales	Rhodanobacteraceae	Dokdonella	Cerceda
10.066	-3.63607	1.30487	-2.78654	0.00532737	0.0224001	Pseudomonadota	Gammaproteobacteria	Gammaproteobacteria Incertae Sedis	Unknown Family	Acidibacter	Cerceda
22.3009	-6.1528	1.21764	-5.05305	4.34811e-07	4.00326e-06	Pseudomonadota	Gammaproteobacteria	CCM19a	unclassified	unclassified	Cerceda
9.34672	-7.85693	1.6684	-4.70926	2.48618e-06	1.92409e-05	Pseudomonadota	Gammaproteobacteria	Pseudomonadales	Porticoccaceae	C1-B045	Cerceda
9.81366	-6.54003	2.18748	-2.98975	0.00279202	0.0125289	Pseudomonadota	Gammaproteobacteria	Beggiatoales	Leucotrichaceae	Thiothrix	Cerceda
33.6843	-8.00924	1.67677	-4.77658	1.78306e-06	1.44266e-05	Pseudomonadota	Gammaproteobacteria	Pseudomonadales	Spongiibacteraceae	BD1-7 clade	Cerceda
145.864	2.6431	0.951803	2.77694	0.00548739	0.0228927	Pseudomonadota	Gammaproteobacteria	Enterobacterales	Enterobacteriaceae	unclassified	Cerceda
4608.91	7.10758	1.10039	6.45916	1.05285e-10	1.6536e-09	Pseudomonadota	Gammaproteobacteria	Enterobacterales	Aeromonadaceae	Aeromonas	Cerceda
1911.28	-3.44238	1.23516	-2.78699	0.00531995	0.0224001	Pseudomonadota	Gammaproteobacteria	Pseudomonadales	Moraxellaceae	Acinetobacter	Cerceda
54.4433	-3.31678	1.20713	-2.74767	0.00600209	0.0244665	Acidobacteriota	Holophagae	Subgroup 7	unclassified	unclassified	Cerceda
6.00861	-6.8544	1.8816	-3.64286	0.000269626	0.0014398	Latescibacterota	unclassified	unclassified	unclassified	unclassified	Cerceda
51.5891	-10.266	1.39692	-7.34905	1.9962e-13	4.63465e-12	Acidobacteriota	Vicinamibacteria	Vicinamibacterales	Vicinamibacteraceae	unclassified	Cerceda
26.9462	-9.49192	1.35324	-7.0142	2.31266e-12	4.74985e-11	Acidobacteriota	Vicinamibacteria	Vicinamibacterales	unclassified	unclassified	Cerceda
77.0833	-4.77541	1.22425	-3.90068	9.59219e-05	0.000562882	Acidobacteriota	Vicinamibacteria	Subgroup 17	unclassified	unclassified	Cerceda
74.1449	-10.5336	2.05145	-5.1347	2.82591e-07	2.69471e-06	Acidobacteriota	Blastocatellia	Blastocatellales	Blastocatellaceae	unclassified	Cerceda
406.631	-7.88681	1.46063	-5.3996	6.67906e-08	7.13323e-07	Acidobacteriota	Blastocatellia	Blastocatellales	Blastocatellaceae	JGI 0001001-H03	Cerceda
29.3524	-10.0367	2.19124	-4.58038	4.64125e-06	3.3951e-05	Acidobacteriota	Blastocatellia	11-24	unclassified	unclassified	Cerceda
94.7099	-6.88213	1.29853	-5.29996	1.15831e-07	1.82756e-06	Gemmatimonadota	Gemmatimonadia	Gemmatimonadales	Gemmatimonadaceae	unclassified	Inleit
22.7328	-5.76956	1.28873	-4.47692	7.57284e-06	8.9612e-05	Gemmatimonadota	Gemmatimonadia	Gemmatimonadales	Gemmatimonadaceae	Gemmatimonas	Inleit
5.60811	-6.98237	2.59927	-2.68628	0.00722531	0.0418773	Armatimonadota	Fimbriimonadia	Fimbriimonadales	Fimbriimonadaceae	unclassified	Inleit
157.344	10.3492	1.59622	6.48357	8.95794e-11	2.67795e-09	Fusobacteriota	Fusobacteriia	Fusobacteriales	Fusobacteriaceae	Cetobacterium	Inleit
221.715	3.63072	0.857335	4.2349	2.28658e-05	0.000240515	Incertae Sedis	Incertae Sedis	SJA-28	unclassified	unclassified	Inleit
27.7977	-2.49813	0.917041	-2.72412	0.0064473	0.0381465	Bacillota	Bacilli	Lactobacillales	Streptococcaceae	Streptococcus	Inleit
27.6342	-16.0629	2.71442	-5.91764	3.26585e-09	7.13463e-08	Bacillota	Bacilli	Lactobacillales	Streptococcaceae	Lactococcus	Inleit
29.1521	-28.3535	2.09001	-13.5662	6.34991e-42	3.60675e-39	Bacillota	Clostridia	Peptostreptococcales-Tissierellales	Peptostreptococcaceae	Proteocatella	Inleit
1457.27	5.68339	0.851306	6.67608	2.45416e-11	8.71226e-10	Bacteroidota	Bacteroidia	Flavobacteriales	Flavobacteriaceae	Flavobacterium	Inleit
301.482	7.73424	1.59418	4.85156	1.22496e-06	1.65662e-05	Bacteroidota	Bacteroidia	Sphingobacteriales	Sphingobacteriaceae	Sphingobacterium	Inleit
223.477	-6.72075	1.12339	-5.98254	2.19685e-09	5.1992e-08	Bacteroidota	Bacteroidia	Sphingobacteriales	AKYH767	unclassified	Inleit
56.8047	-5.81034	1.11139	-5.22801	1.71342e-07	2.63033e-06	Bacteroidota	Bacteroidia	Chitinophagales	Chitinophagaceae	Ferruginibacter	Inleit
241.855	-5.85142	1.10023	-5.31835	1.04713e-07	1.69934e-06	Bacteroidota	Bacteroidia	Chitinophagales	Chitinophagaceae	unclassified	Inleit
72.5125	-6.76214	0.863399	-7.83201	4.80146e-15	3.03025e-13	Bacteroidota	Bacteroidia	Chitinophagales	Chitinophagaceae	Terrimonas	Inleit
604.273	-7.78706	1.31479	-5.92266	3.16774e-09	7.13463e-08	Bacteroidota	Bacteroidia	Chitinophagales	Saprospiraceae	unclassified	Inleit
126.286	-6.62035	1.08387	-6.10808	1.00837e-09	2.49023e-08	Bacteroidota	Bacteroidia	Flavobacteriales	NS9 marine group	unclassified	Inleit
253.867	11.7855	1.4547	8.10167	5.42103e-16	4.39877e-14	Bacillota	Bacilli	Mycoplasmatales	Mycoplasmataceae	Candidatus Lumbricincola	Inleit
244	4.4211	0.536587	8.23929	1.73234e-16	1.63995e-14	Actinomycetota	Acidimicrobiia	Microtrichales	Iamiaceae	Aquihabitans	Inleit
450.208	4.57463	0.60549	7.55524	4.18075e-14	2.37466e-12	Actinomycetota	Acidimicrobiia	Microtrichales	unclassified	unclassified	Inleit
28.078	2.26542	0.726682	3.11748	0.00182406	0.012189	Actinomycetota	Acidimicrobiia	unclassified	unclassified	unclassified	Inleit
324.137	3.78992	1.25766	3.01348	0.00258274	0.0164831	Actinomycetota	Acidimicrobiia	Microtrichales	Microtrichaceae	Candidatus Microthrix	Inleit
103.378	1.74933	0.502158	3.48363	0.000494656	0.00364889	Actinomycetota	Acidimicrobiia	Microtrichales	Microtrichaceae	unclassified	Inleit
138.965	3.68235	0.640345	5.75057	8.89408e-09	1.68395e-07	Actinomycetota	Acidimicrobiia	Microtrichales	Ilumatobacteraceae	CL500-29 marine group	Inleit
216.772	6.12591	1.1757	5.21045	1.88381e-07	2.8158e-06	Actinomycetota	Acidimicrobiia	Microtrichales	Microtrichaceae	IMCC26207	Inleit
121.682	3.72143	0.757298	4.9141	8.91924e-07	1.26653e-05	Actinomycetota	Acidimicrobiia	Acidimicrobiales	Acidimicrobiaceae	Acidiferrimicrobium	Inleit
18.207	7.93323	2.33768	3.39363	0.000689724	0.00489704	Actinomycetota	Actinobacteria	Micrococcales	Micrococcaceae	Arthrobacter	Inleit
16.2736	8.64761	1.78006	4.85803	1.18559e-06	1.64248e-05	Actinomycetota	Actinobacteria	Micrococcales	Micrococcaceae	Glutamicibacter	Inleit
1003.04	6.22349	1.1442	5.43915	5.35351e-08	9.50249e-07	Actinomycetota	Actinobacteria	Micrococcales	Intrasporangiaceae	unclassified	Inleit
1654.13	3.42133	0.552649	6.19079	5.98639e-10	1.54558e-08	Actinomycetota	Actinobacteria	PeM15	unclassified	unclassified	Inleit
21.0794	7.28454	2.2325	3.26295	0.0011026	0.00763749	Actinomycetota	Actinobacteria	Micrococcales	Cellulomonadaceae	Cellulomonas	Inleit
85.4185	8.13353	1.37854	5.90009	3.63301e-09	7.64279e-08	Actinomycetota	Actinobacteria	Micrococcales	Microbacteriaceae	Leucobacter	Inleit
233.625	4.94152	0.923466	5.35106	8.74418e-08	1.50506e-06	Actinomycetota	Actinobacteria	Micrococcales	Microbacteriaceae	Microbacterium	Inleit
24.0723	5.43343	1.22508	4.43518	9.19965e-06	0.000104508	Actinomycetota	Actinobacteria	Micrococcales	Demequinaceae	Demequina	Inleit
65.0067	5.39045	1.45437	3.70638	0.000210245	0.00168196	Actinomycetota	Actinobacteria	Frankiales	Sporichthyaceae	Longivirga	Inleit
71.8469	3.30823	1.22582	2.69878	0.00695931	0.0407515	Actinomycetota	Actinobacteria	Frankiales	Nakamurellaceae	Nakamurella	Inleit
2101.23	6.34203	1.07642	5.89177	3.82074e-09	7.75065e-08	Actinomycetota	Actinobacteria	Mycobacteriales	Mycobacteriaceae	Mycobacterium	Inleit
16.7141	5.36596	1.30583	4.10923	3.96987e-05	0.000375815	Actinomycetota	Actinobacteria	Mycobacteriales	Tsukamurellaceae	Tsukamurella	Inleit
1744.46	7.57492	1.07377	7.05448	1.73242e-12	7.02868e-11	Actinomycetota	Actinobacteria	Mycobacteriales	Nocardiaceae	Gordonia	Inleit
128.331	1.60925	0.506121	3.17958	0.0014749	0.0100933	Actinomycetota	Actinobacteria	Kineosporiales	Kineosporiaceae	unclassified	Inleit
129.414	3.78253	1.35833	2.78468	0.00535801	0.032376	Actinomycetota	Actinobacteria	Bifidobacteriales	Bifidobacteriaceae	Bifidobacterium	Inleit
5.99925	6.47625	1.65835	3.90524	9.41328e-05	0.000835429	Actinomycetota	Actinobacteria	Micrococcales	Brevibacteriaceae	Brevibacterium	Inleit
901.983	2.64186	0.409592	6.44999	1.11857e-10	3.17674e-09	Actinomycetota	Actinobacteria	Propionibacteriales	Nocardioidaceae	Nocardioides	Inleit
42.9189	4.97723	1.38717	3.58806	0.000333149	0.00255714	Actinomycetota	Actinobacteria	Propionibacteriales	Propionibacteriaceae	Micropruina	Inleit
1845.92	4.99722	0.892877	5.59676	2.18397e-08	4.0016e-07	Actinomycetota	Thermoleophilia	Solirubrobacterales	67-14	unclassified	Inleit
188.276	5.19484	1.01788	5.10361	3.33232e-07	4.85323e-06	Actinomycetota	Thermoleophilia	Solirubrobacterales	unclassified	unclassified	Inleit
165.171	1.89342	0.393493	4.81182	1.49563e-06	1.93073e-05	Actinomycetota	Thermoleophilia	Gaiellales	unclassified	unclassified	Inleit
309.282	2.85351	0.930182	3.06769	0.00215719	0.0142475	Actinomycetota	Thermoleophilia	Gaiellales	Gaiellaceae	Gaiella	Inleit
131.774	-5.47104	1.26104	-4.33852	1.43445e-05	0.000156356	Nitrospirota	Nitrospiria	Nitrospirales	Nitrospiraceae	Nitrospira	Inleit
67.1742	-4.46017	1.21052	-3.68451	0.000229145	0.00178294	Chloroflexota	Anaerolineae	Aggregatilineales	A4b	unclassified	Inleit
367.37	2.58714	0.612005	4.22732	2.36487e-05	0.000244227	Chloroflexota	Anaerolineae	1-20	unclassified	unclassified	Inleit
533.822	3.75052	0.77776	4.82221	1.41976e-06	1.8754e-05	Chloroflexota	Chloroflexia	Thermomicrobiales	JG30-KF-CM45	unclassified	Inleit
326.032	-5.19482	1.35866	-3.82349	0.000131575	0.00111604	Chloroflexota	Chloroflexia	Chloroflexales	Roseiflexaceae	unclassified	Inleit
262.114	3.09815	0.88866	3.48631	0.000489727	0.00364889	Chloroflexota	KD4-96	unclassified	unclassified	unclassified	Inleit
68.3429	-4.41589	1.04946	-4.20776	2.5792e-05	0.000261605	Planctomycetota	Planctomycetes	Pirellulales	Pirellulaceae	Pirellula	Inleit
3.21053	6.69005	2.43581	2.74654	0.00602274	0.0360096	Verrucomicrobiota	Verrucomicrobiia	Chthoniobacterales	Terrimicrobiaceae	Terrimicrobium	Inleit
49.4679	-4.44142	1.45438	-3.05382	0.00225951	0.0146503	Myxococcota	Polyangiia	Haliangiales	Haliangiaceae	unclassified	Inleit
42.1358	-4.37289	1.1838	-3.69393	0.000220813	0.00174197	Pseudomonadota	Alphaproteobacteria	Sphingomonadales	Sphingomonadaceae	Sphingopyxis	Inleit
36.5327	-5.43349	1.32377	-4.10457	4.05067e-05	0.000377177	Pseudomonadota	Alphaproteobacteria	Sphingomonadales	Sphingomonadaceae	unclassified	Inleit
171.23	-3.88609	1.04568	-3.71631	0.000202154	0.00164034	Pseudomonadota	Alphaproteobacteria	Rhodobacterales	Paracoccaceae	Fuscovulum	Inleit
39.8258	-3.0151	0.7886	-3.82336	0.000131645	0.00111604	Pseudomonadota	Alphaproteobacteria	Hyphomicrobiales	Rhizobiaceae	Mesorhizobium	Inleit
24.0247	-8.39285	1.45504	-5.76811	8.01657e-09	1.57014e-07	Pseudomonadota	Alphaproteobacteria	Hyphomicrobiales	Rhizobiaceae	Ensifer	Inleit
111.836	-3.79355	0.556896	-6.81196	9.6279e-12	3.64577e-10	Pseudomonadota	Alphaproteobacteria	Hyphomicrobiales	Rhizobiaceae	unclassified	Inleit
737.88	1.53505	0.394667	3.88949	0.000100456	0.000877828	Pseudomonadota	Alphaproteobacteria	Hyphomicrobiales	Hyphomicrobiaceae	Hyphomicrobium	Inleit
145.86	3.16819	0.509097	6.22315	4.87279e-10	1.31797e-08	Pseudomonadota	Alphaproteobacteria	Hyphomicrobiales	Hyphomicrobiaceae	unclassified	Inleit
164.451	-6.203	0.777446	-7.9787	1.47885e-15	1.04999e-13	Pseudomonadota	Alphaproteobacteria	Hyphomicrobiales	Hyphomicrobiales Incertae Sedis	unclassified	Inleit
6.64166	-7.01843	2.03277	-3.45265	0.000555113	0.00404236	Pseudomonadota	Alphaproteobacteria	Caulobacterales	Hyphomonadaceae	SWB02	Inleit
58.3334	-5.15709	1.37237	-3.7578	0.000171416	0.00143183	Pseudomonadota	Alphaproteobacteria	Hyphomicrobiales	Devosiaceae	unclassified	Inleit
83.8927	3.58145	1.20402	2.97458	0.00293392	0.0185163	Pseudomonadota	Alphaproteobacteria	Hyphomicrobiales	Xanthobacteraceae	Xanthobacter	Inleit
252.026	2.18419	0.60995	3.58093	0.000342379	0.00259295	Pseudomonadota	Alphaproteobacteria	Hyphomicrobiales	Xanthobacteraceae	unclassified	Inleit
71.5971	-2.49207	0.667248	-3.73485	0.000187829	0.00154619	Pseudomonadota	Alphaproteobacteria	Hyphomicrobiales	unclassified	unclassified	Inleit
173.947	-7.75857	1.06143	-7.30952	2.68096e-13	1.38435e-11	Pseudomonadota	Alphaproteobacteria	Hyphomicrobiales	Beijerinckiaceae	unclassified	Inleit
74.455	-3.65704	0.886518	-4.12518	3.70452e-05	0.000362787	Pseudomonadota	Alphaproteobacteria	Hyphomicrobiales	A0839	unclassified	Inleit
165.3	-2.09681	0.733148	-2.86002	0.00423621	0.026154	Pseudomonadota	Gammaproteobacteria	Burkholderiales	Rhodocyclaceae	Candidatus Accumulibacter	Inleit
40.5609	-2.87421	0.941605	-3.05246	0.00226976	0.0146503	Pseudomonadota	Gammaproteobacteria	Burkholderiales	Rhodocyclaceae	Thauera	Inleit
2053.67	-6.28468	0.654123	-9.60781	7.41097e-22	8.41887e-20	Pseudomonadota	Gammaproteobacteria	Burkholderiales	Comamonadaceae	unclassified	Inleit
572.759	-5.38336	1.12264	-4.79526	1.62465e-06	2.05067e-05	Pseudomonadota	Gammaproteobacteria	Burkholderiales	Rhodocyclaceae	unclassified	Inleit
465.028	-6.2016	0.859728	-7.21344	5.45548e-13	2.58226e-11	Pseudomonadota	Gammaproteobacteria	Burkholderiales	Rhodocyclaceae	Dechloromonas	Inleit
52.0809	-4.57727	1.05594	-4.3348	1.45895e-05	0.000156356	Pseudomonadota	Gammaproteobacteria	Burkholderiales	Rhodocyclaceae	Dechlorobacter	Inleit
31.1925	-6.36547	1.8534	-3.43448	0.000593682	0.00426849	Pseudomonadota	Gammaproteobacteria	Burkholderiales	Nitrosomonadaceae	oc32	Inleit
27.6254	-9.32953	1.4196	-6.57196	4.96564e-11	1.64092e-09	Pseudomonadota	Gammaproteobacteria	Burkholderiales	Nitrosomonadaceae	Ellin6067	Inleit
172.567	-4.83507	1.44091	-3.35557	0.000792007	0.00555383	Pseudomonadota	Gammaproteobacteria	Burkholderiales	Sutterellaceae	AAP99	Inleit
50.7852	-6.07807	1.361	-4.46589	7.97362e-06	9.24289e-05	Pseudomonadota	Gammaproteobacteria	Burkholderiales	Burkholderiaceae	unclassified	Inleit
484.545	-3.39668	0.315051	-10.7814	4.21541e-27	7.98118e-25	Pseudomonadota	Gammaproteobacteria	Burkholderiales	SC-I-84	unclassified	Inleit
83.4234	-4.12567	1.48021	-2.78721	0.00531635	0.032376	Pseudomonadota	Gammaproteobacteria	Lysobacterales	Lysobacteraceae	Stenotrophomonas	Inleit
316.587	-5.33872	0.748983	-7.12796	1.0187e-12	4.45093e-11	Pseudomonadota	Gammaproteobacteria	Competibacterales	Competibacteraceae	Candidatus Competibacter	Inleit
359.34	19.5074	1.93577	10.0773	6.96058e-24	9.88403e-22	Pseudomonadota	Gammaproteobacteria	Lysobacterales	Rhodanobacteraceae	Rhodanobacter	Inleit
10.066	-3.82637	1.30051	-2.9422	0.00325886	0.020341	Pseudomonadota	Gammaproteobacteria	Gammaproteobacteria Incertae Sedis	Unknown Family	Acidibacter	Inleit
37.2827	-5.62131	1.21793	-4.61546	3.92218e-06	4.74e-05	Pseudomonadota	Gammaproteobacteria	Steroidobacterales	Steroidobacteraceae	unclassified	Inleit
22.3009	-3.81425	0.974957	-3.91222	9.1451e-05	0.000824511	Pseudomonadota	Gammaproteobacteria	CCM19a	unclassified	unclassified	Inleit
29.5451	3.41457	0.828579	4.121	3.77234e-05	0.000363168	Pseudomonadota	Gammaproteobacteria	Legionellales	Legionellaceae	Legionella	Inleit
546.36	-2.48878	0.792569	-3.14014	0.00168865	0.0114185	Pseudomonadota	Gammaproteobacteria	Pseudomonadales	Pseudomonadaceae	Pseudomonas	Inleit
26.1603	-5.94432	1.36087	-4.36802	1.25377e-05	0.000139636	Pseudomonadota	Gammaproteobacteria	unclassified	unclassified	unclassified	Inleit
4608.91	14.1612	1.15315	12.2804	1.15401e-34	3.2774e-32	Pseudomonadota	Gammaproteobacteria	Enterobacterales	Aeromonadaceae	Aeromonas	Inleit
46.2923	12.3676	2.3211	5.32832	9.91239e-08	1.65595e-06	Pseudomonadota	Gammaproteobacteria	Enterobacterales	Shewanellaceae	Shewanella	Inleit
51.5891	-5.49361	1.15352	-4.76248	1.91232e-06	2.3613e-05	Acidobacteriota	Vicinamibacteria	Vicinamibacterales	Vicinamibacteraceae	unclassified	Inleit
77.0833	-6.40607	1.52663	-4.19621	2.71418e-05	0.000270465	Acidobacteriota	Vicinamibacteria	Subgroup 17	unclassified	unclassified	Inleit
74.1449	-7.57	1.88414	-4.01775	5.87572e-05	0.000538292	Acidobacteriota	Blastocatellia	Blastocatellales	Blastocatellaceae	unclassified	Inleit
406.631	-7.52296	1.1459	-6.56509	5.20011e-11	1.64092e-09	Acidobacteriota	Blastocatellia	Blastocatellales	Blastocatellaceae	JGI 0001001-H03	Inleit
94.7099	-4.01689	1.14002	-3.52354	0.000425826	0.00197209	Gemmatimonadota	Gemmatimonadia	Gemmatimonadales	Gemmatimonadaceae	unclassified	Miño
22.7328	-6.14812	1.29497	-4.7477	2.05738e-06	1.37089e-05	Gemmatimonadota	Gemmatimonadia	Gemmatimonadales	Gemmatimonadaceae	Gemmatimonas	Miño
157.344	9.02049	1.64137	5.49569	3.89177e-08	3.30042e-07	Fusobacteriota	Fusobacteriia	Fusobacteriales	Fusobacteriaceae	Cetobacterium	Miño
221.715	-4.73777	0.848751	-5.58205	2.37705e-08	2.12632e-07	Incertae Sedis	Incertae Sedis	SJA-28	unclassified	unclassified	Miño
48.7286	-29.7209	2.31134	-12.8587	7.68555e-38	1.00373e-35	Bacillota	Clostridia	Peptostreptococcales-Tissierellales	Peptostreptococcaceae	Acetoanaerobium	Miño
53.3747	9.53151	1.22794	7.76219	8.34756e-15	2.01887e-13	Bacillota	Clostridia	Peptostreptococcales-Tissierellales	Peptostreptococcaceae	Terrisporobacter	Miño
59.5185	11.4181	2.34858	4.8617	1.1638e-06	8.44402e-06	Bacillota	Clostridia	Peptostreptococcales-Tissierellales	Peptostreptococcaceae	unclassified	Miño
477.288	4.87236	0.585229	8.32556	8.39289e-17	2.49116e-15	Bacillota	Clostridia	Peptostreptococcales-Tissierellales	Peptostreptococcaceae	Romboutsia	Miño
55.6425	5.18686	0.677396	7.65705	1.90248e-14	4.43686e-13	Bacillota	Clostridia	Peptostreptococcales-Tissierellales	Peptostreptococcaceae	Intestinibacter	Miño
89.055	-22.6432	2.62657	-8.62082	6.64762e-18	2.41161e-16	Bacillota	Clostridia	Lachnospirales	Lachnospiraceae	Falcatimonas	Miño
17.2987	-6.9464	1.71201	-4.05746	4.96093e-05	0.000274533	Bacillota	Clostridia	Clostridiales	Clostridiaceae	unclassified	Miño
5.85463	6.36075	1.84564	3.44637	0.000568176	0.00261281	Bacillota	Clostridia	Clostridiales	Clostridiaceae	Sarcina	Miño
256.506	3.78851	0.556997	6.80168	1.03407e-11	1.64695e-10	Bacillota	Clostridia	Clostridiales	Clostridiaceae	Clostridium	Miño
29.6564	-8.00701	1.80613	-4.43325	9.28245e-06	5.5104e-05	Bacillota	Negativicutes	Acidaminococcales	Acidaminococcaceae	unclassified	Miño
39.7158	4.66368	1.01116	4.61223	3.98379e-06	2.57566e-05	Bacillota	Bacilli	Erysipelotrichales	Erysipelotrichaceae	Turicibacter	Miño
57.914	4.66974	1.27761	3.65506	0.000257121	0.00124371	Actinomycetota	Coriobacteriia	Coriobacteriales	Coriobacteriaceae	Collinsella	Miño
18.3472	-6.40328	1.93008	-3.31762	0.000907882	0.00400572	Candidatus Eremiobacterota	Eremiobacteria	unclassified	unclassified	unclassified	Miño
24.3748	5.60739	1.07712	5.20589	1.93069e-07	1.55647e-06	Patescibacteria	Saccharimonadia	Saccharimonadales	Saccharimonadaceae	TM7a	Miño
30.7037	-24.8434	2.87635	-8.63713	5.76437e-18	2.2142e-16	Patescibacteria	Saccharimonadia	Saccharimonadales	Saccharimonadaceae	Candidatus Saccharimonas	Miño
170.481	-5.23167	1.60279	-3.2641	0.00109814	0.0047489	Bacteroidota	Bacteroidia	Bacteroidales	Bacteroidaceae	Bacteroides	Miño
34.9511	-5.4384	1.67899	-3.23909	0.00119912	0.00508457	Bacteroidota	Bacteroidia	Bacteroidales	Paludibacteraceae	Paludibacter	Miño
102.872	-38.5032	1.98942	-19.354	1.88472e-83	1.23072e-80	Bacteroidota	Bacteroidia	Bacteroidales	Tannerellaceae	Macellibacteroides	Miño
424.729	4.10345	1.10181	3.72428	0.000195877	0.000954535	Bacteroidota	Bacteroidia	Flavobacteriales	Weeksellaceae	Chryseobacterium	Miño
38.0325	4.82639	1.73063	2.78881	0.00529017	0.0199681	Bacteroidota	Bacteroidia	Flavobacteriales	Weeksellaceae	unclassified	Miño
12.4088	-27.6196	2.26508	-12.1936	3.36027e-34	3.6571e-32	Bacteroidota	Bacteroidia	Bacteroidales	Rikenellaceae	Anaerocella	Miño
223.477	-9.84811	1.40242	-7.02224	2.18344e-12	3.75207e-11	Bacteroidota	Bacteroidia	Sphingobacteriales	AKYH767	unclassified	Miño
35.9408	-4.67101	1.66716	-2.80178	0.00508215	0.0192944	Bacteroidota	Bacteroidia	unclassified	unclassified	unclassified	Miño
16.3754	-3.33507	0.768795	-4.33805	1.43755e-05	8.16279e-05	Bacteroidota	Bacteroidia	Sphingobacteriales	Lentimicrobiaceae	unclassified	Miño
25.9875	-7.21119	1.49506	-4.82336	1.41159e-06	1.00192e-05	Bacteroidota	Bacteroidia	Chitinophagales	37-13	unclassified	Miño
72.4066	-8.57935	1.69459	-5.06279	4.1317e-07	3.21191e-06	Bacteroidota	Bacteroidia	Sphingobacteriales	env.OPS 17	unclassified	Miño
56.8047	-7.4142	1.34743	-5.50246	3.74519e-08	3.21791e-07	Bacteroidota	Bacteroidia	Chitinophagales	Chitinophagaceae	Ferruginibacter	Miño
241.855	-4.5304	0.610105	-7.42561	1.12265e-13	2.22149e-12	Bacteroidota	Bacteroidia	Chitinophagales	Chitinophagaceae	unclassified	Miño
72.5125	-8.79917	1.10988	-7.92802	2.22673e-15	5.59251e-14	Bacteroidota	Bacteroidia	Chitinophagales	Chitinophagaceae	Terrimonas	Miño
215.648	-8.69731	1.52204	-5.71426	1.10182e-08	1.07386e-07	Bacteroidota	Bacteroidia	Chitinophagales	Saprospiraceae	OLB8	Miño
604.273	-6.24304	0.96361	-6.4788	9.24538e-11	1.31244e-09	Bacteroidota	Bacteroidia	Chitinophagales	Saprospiraceae	unclassified	Miño
99.8555	-8.94702	1.46652	-6.10083	1.05519e-09	1.12957e-08	Bacteroidota	Bacteroidia	Chitinophagales	unclassified	unclassified	Miño
126.286	-5.9432	0.921577	-6.44895	1.12629e-10	1.56482e-09	Bacteroidota	Bacteroidia	Flavobacteriales	NS9 marine group	unclassified	Miño
176.348	-8.2396	1.45372	-5.66792	1.44537e-08	1.31087e-07	Campylobacterota	Campylobacteria	Campylobacterales	Arcobacteraceae	Arcobacter	Miño
253.867	11.1153	1.45473	7.64075	2.15952e-14	4.75517e-13	Bacillota	Bacilli	Mycoplasmatales	Mycoplasmataceae	Candidatus Lumbricincola	Miño
450.208	2.37813	0.60899	3.90505	9.4207e-05	0.000492137	Actinomycetota	Acidimicrobiia	Microtrichales	unclassified	unclassified	Miño
28.078	2.05331	0.726904	2.82473	0.00473208	0.0182843	Actinomycetota	Acidimicrobiia	unclassified	unclassified	unclassified	Miño
324.137	3.96725	0.672633	5.89809	3.67734e-09	3.75204e-08	Actinomycetota	Acidimicrobiia	Microtrichales	Microtrichaceae	Candidatus Microthrix	Miño
216.772	4.84162	0.751163	6.4455	1.1522e-10	1.56748e-09	Actinomycetota	Acidimicrobiia	Microtrichales	Microtrichaceae	IMCC26207	Miño
18.207	6.3416	2.34151	2.70833	0.00676222	0.0252328	Actinomycetota	Actinobacteria	Micrococcales	Micrococcaceae	Arthrobacter	Miño
1654.13	3.98316	0.522779	7.61921	2.55241e-14	5.37653e-13	Actinomycetota	Actinobacteria	PeM15	unclassified	unclassified	Miño
135.616	2.6992	0.594114	4.54324	5.53964e-06	3.51202e-05	Actinomycetota	Actinobacteria	Actinomycetales	Actinomycetaceae	unclassified	Miño
133.739	4.48681	1.09958	4.08049	4.49406e-05	0.000250822	Actinomycetota	Actinobacteria	Micrococcales	Microbacteriaceae	unclassified	Miño
233.625	3.06696	0.822895	3.72704	0.000193741	0.000951227	Actinomycetota	Actinobacteria	Micrococcales	Microbacteriaceae	Microbacterium	Miño
826.137	3.62819	0.380733	9.52947	1.58089e-21	7.94092e-20	Actinomycetota	Actinobacteria	unclassified	unclassified	unclassified	Miño
65.0067	4.3087	1.09725	3.92684	8.60707e-05	0.000453259	Actinomycetota	Actinobacteria	Frankiales	Sporichthyaceae	Longivirga	Miño
71.8469	2.48951	0.51507	4.83335	1.34254e-06	9.63385e-06	Actinomycetota	Actinobacteria	Frankiales	Nakamurellaceae	Nakamurella	Miño
44.7992	2.47118	0.78593	3.14427	0.00166499	0.00683798	Actinomycetota	Actinobacteria	Mycobacteriales	Nocardiaceae	Rhodococcus	Miño
57.8113	5.42016	1.41591	3.82803	0.000129175	0.000653884	Actinomycetota	Actinobacteria	Mycobacteriales	Dietziaceae	Dietzia	Miño
2101.23	3.24446	0.525018	6.17972	6.42168e-10	7.48814e-09	Actinomycetota	Actinobacteria	Mycobacteriales	Mycobacteriaceae	Mycobacterium	Miño
16.7141	3.83395	0.959777	3.99462	6.47974e-05	0.000346826	Actinomycetota	Actinobacteria	Mycobacteriales	Tsukamurellaceae	Tsukamurella	Miño
1744.46	2.44835	0.547001	4.47595	7.6071e-06	4.59948e-05	Actinomycetota	Actinobacteria	Mycobacteriales	Nocardiaceae	Gordonia	Miño
128.331	2.05487	0.534788	3.8424	0.000121837	0.000626452	Actinomycetota	Actinobacteria	Kineosporiales	Kineosporiaceae	unclassified	Miño
129.414	4.70985	0.979999	4.80597	1.54e-06	1.05409e-05	Actinomycetota	Actinobacteria	Bifidobacteriales	Bifidobacteriaceae	Bifidobacterium	Miño
10.3219	5.75896	1.77503	3.24443	0.00117685	0.00503105	Actinomycetota	Actinobacteria	Actinomycetales	Actinomycetaceae	Schaalia	Miño
31.4448	3.08611	0.691084	4.46561	7.98427e-06	4.78324e-05	Actinomycetota	Actinobacteria	Propionibacteriales	Nocardioidaceae	unclassified	Miño
121.343	3.8706	0.620381	6.23907	4.40173e-10	5.32283e-09	Actinomycetota	Actinobacteria	Propionibacteriales	Nocardioidaceae	Marmoricola	Miño
901.983	3.3388	0.389867	8.56396	1.09059e-17	3.56079e-16	Actinomycetota	Actinobacteria	Propionibacteriales	Nocardioidaceae	Nocardioides	Miño
17.176	4.02707	1.50933	2.66812	0.00762761	0.0281449	Actinomycetota	Actinobacteria	Propionibacteriales	Propionibacteriaceae	Propioniciclava	Miño
42.9189	5.62201	1.05045	5.35199	8.69907e-08	7.19049e-07	Actinomycetota	Actinobacteria	Propionibacteriales	Propionibacteriaceae	Micropruina	Miño
71.2874	6.33796	1.33929	4.73233	2.21952e-06	1.46399e-05	Actinomycetota	Actinobacteria	Propionibacteriales	Propionibacteriaceae	unclassified	Miño
11.9327	7.22414	1.18255	6.10894	1.00297e-09	1.11006e-08	Actinomycetota	Actinobacteria	Propionibacteriales	Propionibacteriaceae	Tessaracoccus	Miño
7.3665	4.26502	1.41253	3.01942	0.00253257	0.0102084	Actinomycetota	Actinobacteria	Propionibacteriales	Propionibacteriaceae	Brooklawnia	Miño
29.7927	5.80606	1.61911	3.58595	0.000335849	0.00157777	Actinomycetota	Actinobacteria	Micrococcales	Microbacteriaceae	Agromyces	Miño
1845.92	4.95236	0.895317	5.53141	3.17676e-08	2.80328e-07	Actinomycetota	Thermoleophilia	Solirubrobacterales	67-14	unclassified	Miño
304.188	4.28157	1.12775	3.79655	0.000146724	0.000731381	Actinomycetota	Thermoleophilia	Solirubrobacterales	Solirubrobacteraceae	unclassified	Miño
163.679	4.8619	0.761828	6.38188	1.74925e-10	2.33115e-09	Actinomycetota	Thermoleophilia	Solirubrobacterales	Solirubrobacteraceae	Baekduia	Miño
196.309	4.44024	0.266296	16.6741	2.02211e-62	6.60219e-60	Actinomycetota	Thermoleophilia	Solirubrobacterales	Solirubrobacteraceae	Conexibacter	Miño
188.276	4.86345	0.984863	4.9382	7.88472e-07	5.91807e-06	Actinomycetota	Thermoleophilia	Solirubrobacterales	unclassified	unclassified	Miño
165.171	1.83735	0.400496	4.58768	4.48203e-06	2.86938e-05	Actinomycetota	Thermoleophilia	Gaiellales	unclassified	unclassified	Miño
309.282	8.0564	1.29788	6.20736	5.38807e-10	6.39711e-09	Actinomycetota	Thermoleophilia	Gaiellales	Gaiellaceae	Gaiella	Miño
10.4049	-6.32254	1.31826	-4.79611	1.61774e-06	1.08906e-05	Acidobacteriota	Acidobacteriae	Bryobacterales	Bryobacteraceae	Paludibaculum	Miño
17.8463	-8.09284	2.50795	-3.22687	0.00125151	0.00523868	Acidobacteriota	Acidobacteriae	Bryobacterales	Bryobacteraceae	Bryobacter	Miño
131.774	-12.1213	1.25008	-9.69643	3.12225e-22	1.69903e-20	Nitrospirota	Nitrospiria	Nitrospirales	Nitrospiraceae	Nitrospira	Miño
67.1742	-5.09904	1.1261	-4.52807	5.95262e-06	3.63277e-05	Chloroflexota	Anaerolineae	Aggregatilineales	A4b	unclassified	Miño
367.37	4.20839	0.63778	6.5985	4.15338e-11	6.164e-10	Chloroflexota	Anaerolineae	1-20	unclassified	unclassified	Miño
571.575	2.26852	0.484498	4.68222	2.83788e-06	1.85314e-05	Chloroflexota	Anaerolineae	Caldilineales	Caldilineaceae	unclassified	Miño
14.4125	-6.45281	1.97132	-3.27335	0.00106281	0.00462675	Chloroflexota	Anaerolineae	C10-SB1A	unclassified	unclassified	Miño
39.2909	-8.01712	1.45213	-5.52093	3.37203e-08	2.93591e-07	Chloroflexota	Anaerolineae	Anaerolineales	Anaerolineaceae	unclassified	Miño
281.721	-10.5505	1.54913	-6.81061	9.71885e-12	1.5866e-10	Chloroflexota	Anaerolineae	RBG-13-54-9	unclassified	unclassified	Miño
533.822	4.49725	0.791952	5.67869	1.35728e-08	1.26615e-07	Chloroflexota	Chloroflexia	Thermomicrobiales	JG30-KF-CM45	unclassified	Miño
753.114	-12.702	1.59071	-7.98512	1.40391e-15	3.66702e-14	Chloroflexota	Chloroflexia	Chloroflexales	Roseiflexaceae	Kouleothrix	Miño
326.032	-13.463	1.6334	-8.24231	1.68912e-16	4.79564e-15	Chloroflexota	Chloroflexia	Chloroflexales	Roseiflexaceae	unclassified	Miño
262.114	3.09932	0.911039	3.40197	0.000669031	0.00305509	Chloroflexota	KD4-96	unclassified	unclassified	unclassified	Miño
14.6499	-6.11388	1.38824	-4.40405	1.06247e-05	6.25041e-05	Chloroflexota	OLB14	unclassified	unclassified	unclassified	Miño
145.577	-8.62758	1.3789	-6.25684	3.92854e-10	4.84026e-09	Chloroflexota	Anaerolineae	Ardenticatenales	unclassified	unclassified	Miño
24.7845	3.65334	1.28881	2.83466	0.00458752	0.017938	Planctomycetota	Planctomycetes	Pirellulales	Pirellulaceae	Pir4 lineage	Miño
13.5753	-6.98348	1.60383	-4.35424	1.33526e-05	7.64849e-05	Planctomycetota	Planctomycetes	Planctomycetales	Rubinisphaeraceae	unclassified	Miño
15.6382	-6.66755	1.22459	-5.44472	5.18881e-08	4.34397e-07	Planctomycetota	Planctomycetes	Gemmatales	Gemmataceae	Fimbriiglobus	Miño
256.335	19.9351	1.86741	10.6753	1.32891e-26	8.67779e-25	Planctomycetota	Planctomycetes	Isosphaerales	Isosphaeraceae	Paludisphaera	Miño
99.5066	6.83851	1.6944	4.03594	5.43834e-05	0.000295936	Planctomycetota	Planctomycetes	Isosphaerales	Isosphaeraceae	Isosphaera	Miño
64.3473	4.82691	1.52085	3.17382	0.00150445	0.00621774	Planctomycetota	Planctomycetes	Isosphaerales	Isosphaeraceae	Aquisphaera	Miño
130.616	4.13147	1.22246	3.37964	0.000725805	0.00326862	Planctomycetota	Planctomycetes	Isosphaerales	Isosphaeraceae	unclassified	Miño
35.619	4.18479	1.47956	2.8284	0.00467812	0.0181834	Planctomycetota	Planctomycetes	Isosphaerales	Isosphaeraceae	Tautonia	Miño
8.21852	-4.55024	1.55764	-2.92125	0.00348633	0.0137974	Planctomycetota	Phycisphaerae	Phycisphaerales	Phycisphaeraceae	SM1A02	Miño
248.607	-4.44069	1.23432	-3.59768	0.00032107	0.00151927	Verrucomicrobiota	Verrucomicrobiia	Verrucomicrobiales	Verrucomicrobiaceae	unclassified	Miño
7.02467	-25.3469	6.34127	-3.99713	6.41141e-05	0.000346004	Verrucomicrobiota	Verrucomicrobiia	Verrucomicrobiales	Verrucomicrobiaceae	Prosthecobacter	Miño
33.4172	-4.33066	1.15332	-3.75494	0.000173382	0.000857714	Verrucomicrobiota	Verrucomicrobiia	Pedosphaerales	Pedosphaeraceae	unclassified	Miño
11.2114	-3.97133	1.34496	-2.95276	0.00314948	0.0125403	Thermodesulfobacteriota	unclassified	unclassified	unclassified	unclassified	Miño
12.0168	-6.6333	2.20859	-3.00341	0.00266976	0.0106954	Myxococcota	Polyangiia	Nannocystales	Nannocystaceae	Nannocystis	Miño
5.71918	-6.01433	1.94604	-3.09054	0.00199791	0.00815399	Myxococcota	Polyangiia	Polyangiales	Phaselicystaceae	Phaselicystis	Miño
23.3133	-10.0494	1.44026	-6.9775	3.00472e-12	5.03099e-11	Myxococcota	Polyangiia	Polyangiales	Polyangiaceae	Pajaroellobacter	Miño
36.7735	-7.20599	1.85945	-3.87534	0.000106475	0.00055181	Myxococcota	Polyangiia	mle1-27	unclassified	unclassified	Miño
49.4679	-9.009	1.43591	-6.27408	3.51703e-10	4.41658e-09	Myxococcota	Polyangiia	Haliangiales	Haliangiaceae	unclassified	Miño
109.299	2.91996	0.884263	3.30214	0.000959491	0.00420502	Pseudomonadota	Alphaproteobacteria	Acetobacterales	Acetobacteraceae	Roseomonas	Miño
846.491	5.48303	1.10189	4.97602	6.49043e-07	4.9282e-06	Pseudomonadota	Alphaproteobacteria	Defluviicoccales	Defluviicoccaceae	Defluviicoccus	Miño
5.93841	-6.54921	1.61702	-4.05017	5.11796e-05	0.000280843	Pseudomonadota	Alphaproteobacteria	Sphingomonadales	Sphingomonadaceae	Rhizorhabdus	Miño
18.0319	-8.16389	2.24033	-3.64406	0.000268372	0.00128858	Pseudomonadota	Alphaproteobacteria	Sphingomonadales	Sphingomonadaceae	Sphingobium	Miño
36.5327	-6.96635	1.32903	-5.24167	1.59127e-07	1.29887e-06	Pseudomonadota	Alphaproteobacteria	Sphingomonadales	Sphingomonadaceae	unclassified	Miño
5.12368	-6.37195	2.20375	-2.89142	0.00383506	0.0150861	Pseudomonadota	Alphaproteobacteria	Sphingomonadales	Sphingomonadaceae	Rhizorhapis	Miño
135.303	-10.1501	1.39608	-7.27041	3.58388e-13	6.50075e-12	Pseudomonadota	Alphaproteobacteria	Sphingomonadales	Sphingomonadaceae	Novosphingobium	Miño
40.0275	-7.85239	1.24933	-6.2853	3.27224e-10	4.18975e-09	Pseudomonadota	Alphaproteobacteria	Rhodobacterales	Paracoccaceae	Paracoccus	Miño
442.138	-4.09889	0.536556	-7.63927	2.18461e-14	4.75517e-13	Pseudomonadota	Alphaproteobacteria	Rhodobacterales	Paracoccaceae	unclassified	Miño
28.1487	-32.9412	2.16644	-15.2052	3.26612e-52	7.10926e-50	Pseudomonadota	Alphaproteobacteria	Rhodobacterales	Paracoccaceae	Cypionkella	Miño
171.23	-9.25869	1.36262	-6.7948	1.08465e-11	1.68638e-10	Pseudomonadota	Alphaproteobacteria	Rhodobacterales	Paracoccaceae	Fuscovulum	Miño
24.0247	-6.61662	1.46031	-4.53098	5.87109e-06	3.63277e-05	Pseudomonadota	Alphaproteobacteria	Hyphomicrobiales	Rhizobiaceae	Ensifer	Miño
111.836	-2.59736	0.528751	-4.91226	9.00305e-07	6.68068e-06	Pseudomonadota	Alphaproteobacteria	Hyphomicrobiales	Rhizobiaceae	unclassified	Miño
737.88	1.34681	0.399608	3.37033	0.000750791	0.00335799	Pseudomonadota	Alphaproteobacteria	Hyphomicrobiales	Hyphomicrobiaceae	Hyphomicrobium	Miño
145.86	2.35564	0.520038	4.52974	5.90556e-06	3.63277e-05	Pseudomonadota	Alphaproteobacteria	Hyphomicrobiales	Hyphomicrobiaceae	unclassified	Miño
164.451	-1.68363	0.506967	-3.32099	0.000896988	0.00398458	Pseudomonadota	Alphaproteobacteria	Hyphomicrobiales	Hyphomicrobiales Incertae Sedis	unclassified	Miño
6.64166	-6.60194	2.03515	-3.24396	0.00117879	0.00503105	Pseudomonadota	Alphaproteobacteria	Caulobacterales	Hyphomonadaceae	SWB02	Miño
21.8041	-5.62472	1.17066	-4.80472	1.54966e-06	1.05409e-05	Pseudomonadota	Alphaproteobacteria	Caulobacterales	Caulobacteraceae	unclassified	Miño
58.3334	-8.56612	1.36147	-6.29182	3.13768e-10	4.09781e-09	Pseudomonadota	Alphaproteobacteria	Hyphomicrobiales	Devosiaceae	unclassified	Miño
10.1529	5.72118	1.85279	3.08788	0.0020159	0.00817628	Pseudomonadota	Alphaproteobacteria	Hyphomicrobiales	Xanthobacteraceae	Rhodopseudomonas	Miño
17.0946	-6.86987	1.89843	-3.61871	0.00029607	0.00141119	Pseudomonadota	Alphaproteobacteria	Micropepsales	Micropepsaceae	unclassified	Miño
74.455	-5.77813	1.27251	-4.54074	5.60578e-06	3.51978e-05	Pseudomonadota	Alphaproteobacteria	Hyphomicrobiales	A0839	unclassified	Miño
146.188	-3.32056	1.24456	-2.66807	0.00762888	0.0281449	Pseudomonadota	Alphaproteobacteria	unclassified	unclassified	unclassified	Miño
165.3	-5.5414	0.754562	-7.34386	2.07518e-13	3.98557e-12	Pseudomonadota	Gammaproteobacteria	Burkholderiales	Rhodocyclaceae	Candidatus Accumulibacter	Miño
14.6325	-8.39245	1.47964	-5.67194	1.41191e-08	1.29856e-07	Pseudomonadota	Gammaproteobacteria	Burkholderiales	Nitrosomonadaceae	Nitrosomonas	Miño
114.649	-10.0874	1.352	-7.46111	8.57955e-14	1.75076e-12	Pseudomonadota	Gammaproteobacteria	Burkholderiales	Rhodocyclaceae	Propionivibrio	Miño
329.15	-12.8815	1.3263	-9.71231	2.67202e-22	1.58621e-20	Pseudomonadota	Gammaproteobacteria	Burkholderiales	unclassified	unclassified	Miño
40.5609	-6.58651	1.30656	-5.0411	4.62857e-07	3.55583e-06	Pseudomonadota	Gammaproteobacteria	Burkholderiales	Rhodocyclaceae	Thauera	Miño
531.03	-7.55276	1.1272	-6.70044	2.07797e-11	3.15561e-10	Pseudomonadota	Gammaproteobacteria	Burkholderiales	Comamonadaceae	Acidovorax	Miño
153.598	-11.4636	1.87254	-6.12196	9.24319e-10	1.04066e-08	Pseudomonadota	Gammaproteobacteria	Burkholderiales	Comamonadaceae	Rhodoferax	Miño
83.4966	-10.2091	2.08051	-4.90701	9.2476e-07	6.78504e-06	Pseudomonadota	Gammaproteobacteria	Burkholderiales	Comamonadaceae	Variovorax	Miño
72.5381	-8.8075	1.48996	-5.91124	3.39545e-09	3.51941e-08	Pseudomonadota	Gammaproteobacteria	Burkholderiales	Comamonadaceae	Aquabacterium	Miño
64.7429	-10.0276	1.64279	-6.10398	1.03459e-09	1.12598e-08	Pseudomonadota	Gammaproteobacteria	Burkholderiales	Comamonadaceae	Ideonella	Miño
245.409	-12.4282	1.30834	-9.49923	2.11453e-21	9.86279e-20	Pseudomonadota	Gammaproteobacteria	Burkholderiales	Comamonadaceae	Simplicispira	Miño
2053.67	-9.73051	0.716789	-13.5751	5.62443e-42	9.18188e-40	Pseudomonadota	Gammaproteobacteria	Burkholderiales	Comamonadaceae	unclassified	Miño
670.25	-7.02875	1.07061	-6.56518	5.19712e-11	7.54159e-10	Pseudomonadota	Gammaproteobacteria	Burkholderiales	Comamonadaceae	Comamonas	Miño
52.6278	-9.32826	2.13594	-4.36729	1.258e-05	7.26967e-05	Pseudomonadota	Gammaproteobacteria	Burkholderiales	Rhodocyclaceae	Ferribacterium	Miño
572.759	-12.0581	1.44207	-8.36167	6.18375e-17	1.92285e-15	Pseudomonadota	Gammaproteobacteria	Burkholderiales	Rhodocyclaceae	unclassified	Miño
465.028	-8.00871	0.922097	-8.68532	3.77683e-18	1.54142e-16	Pseudomonadota	Gammaproteobacteria	Burkholderiales	Rhodocyclaceae	Dechloromonas	Miño
52.0809	-7.13968	1.38456	-5.15665	2.51402e-07	1.9779e-06	Pseudomonadota	Gammaproteobacteria	Burkholderiales	Rhodocyclaceae	Dechlorobacter	Miño
31.1925	-8.90517	1.85039	-4.81258	1.48992e-06	1.03502e-05	Pseudomonadota	Gammaproteobacteria	Burkholderiales	Nitrosomonadaceae	oc32	Miño
12.9345	-9.11125	3.24783	-2.80534	0.00502641	0.0191944	Pseudomonadota	Gammaproteobacteria	Burkholderiales	Rhodocyclaceae	Sterolibacterium	Miño
143.726	-10.3218	1.68199	-6.13667	8.42718e-10	9.6543e-09	Pseudomonadota	Gammaproteobacteria	Burkholderiales	Rhodocyclaceae	Zoogloea	Miño
65.1608	-10.2526	1.75123	-5.8545	4.7846e-09	4.80668e-08	Pseudomonadota	Gammaproteobacteria	Burkholderiales	Rhodocyclaceae	Uliginosibacterium	Miño
27.6254	-8.12626	1.42127	-5.71759	1.08044e-08	1.06899e-07	Pseudomonadota	Gammaproteobacteria	Burkholderiales	Nitrosomonadaceae	Ellin6067	Miño
172.567	-11.4911	1.42599	-8.05833	7.73425e-16	2.10436e-14	Pseudomonadota	Gammaproteobacteria	Burkholderiales	Sutterellaceae	AAP99	Miño
77.8007	-29.8049	2.54632	-11.7051	1.20024e-31	1.11966e-29	Pseudomonadota	Gammaproteobacteria	Burkholderiales	Rhodocyclaceae	Sulfuritalea	Miño
18.9449	-8.02569	2.26694	-3.54032	0.000399644	0.00186405	Pseudomonadota	Gammaproteobacteria	Burkholderiales	Rhodocyclaceae	Denitratisoma	Miño
9.03168	-6.26392	1.84615	-3.39296	0.000691423	0.00313541	Pseudomonadota	Gammaproteobacteria	Burkholderiales	Rhodocyclaceae	Rugosibacter	Miño
50.7852	-7.74079	1.35746	-5.70239	1.18138e-08	1.11803e-07	Pseudomonadota	Gammaproteobacteria	Burkholderiales	Burkholderiaceae	unclassified	Miño
36.62	-4.92153	1.53605	-3.20401	0.00135526	0.00563686	Pseudomonadota	Gammaproteobacteria	Burkholderiales	Neisseriaceae	unclassified	Miño
357.795	-23.7616	2.18078	-10.8959	1.20533e-27	8.74535e-26	Pseudomonadota	Gammaproteobacteria	Burkholderiales	Oxalobacteraceae	Undibacterium	Miño
484.545	-2.86716	0.333217	-8.60448	7.66631e-18	2.63479e-16	Pseudomonadota	Gammaproteobacteria	Burkholderiales	SC-I-84	unclassified	Miño
152.208	-5.61335	1.42808	-3.93071	8.46966e-05	0.000449649	Pseudomonadota	Gammaproteobacteria	Lysobacterales	Lysobacteraceae	Thermomonas	Miño
359.34	21.8965	1.89577	11.5502	7.36543e-31	6.01203e-29	Pseudomonadota	Gammaproteobacteria	Lysobacterales	Rhodanobacteraceae	Rhodanobacter	Miño
530.058	6.23281	1.29496	4.81313	1.48587e-06	1.03502e-05	Pseudomonadota	Gammaproteobacteria	Lysobacterales	Rhodanobacteraceae	Dokdonella	Miño
10.066	-4.95016	1.29005	-3.83719	0.000124449	0.000634882	Pseudomonadota	Gammaproteobacteria	Gammaproteobacteria Incertae Sedis	Unknown Family	Acidibacter	Miño
22.3009	-3.28496	1.16764	-2.81334	0.00490299	0.0188332	Pseudomonadota	Gammaproteobacteria	CCM19a	unclassified	unclassified	Miño
546.36	5.47786	0.777769	7.04304	1.88095e-12	3.31962e-11	Pseudomonadota	Gammaproteobacteria	Pseudomonadales	Pseudomonadaceae	Pseudomonas	Miño
145.864	4.22834	1.02431	4.128	3.65929e-05	0.000205993	Pseudomonadota	Gammaproteobacteria	Enterobacterales	Enterobacteriaceae	unclassified	Miño
4608.91	9.86487	1.10733	8.90868	5.16429e-19	2.24819e-17	Pseudomonadota	Gammaproteobacteria	Enterobacterales	Aeromonadaceae	Aeromonas	Miño
26.1031	6.3745	1.45855	4.37043	1.23999e-05	7.2296e-05	Pseudomonadota	Gammaproteobacteria	Pseudomonadales	Halieaceae	Kineobactrum	Miño
1911.28	6.95399	1.21757	5.71137	1.12072e-08	1.07623e-07	Pseudomonadota	Gammaproteobacteria	Pseudomonadales	Moraxellaceae	Acinetobacter	Miño
51.5891	-7.26396	1.4009	-5.1852	2.15788e-07	1.71841e-06	Acidobacteriota	Vicinamibacteria	Vicinamibacterales	Vicinamibacteraceae	unclassified	Miño
26.9462	-8.2442	1.35489	-6.08478	1.16652e-09	1.22861e-08	Acidobacteriota	Vicinamibacteria	Vicinamibacterales	unclassified	unclassified	Miño
77.0833	-4.29403	1.55273	-2.76548	0.00568398	0.0213313	Acidobacteriota	Vicinamibacteria	Subgroup 17	unclassified	unclassified	Miño
74.1449	-6.65181	2.05577	-3.23567	0.00121356	0.0051126	Acidobacteriota	Blastocatellia	Blastocatellales	Blastocatellaceae	unclassified	Miño
406.631	-10.6425	1.45925	-7.29314	3.02818e-13	5.64973e-12	Acidobacteriota	Blastocatellia	Blastocatellales	Blastocatellaceae	JGI 0001001-H03	Miño
29.3524	-8.34264	2.19229	-3.80545	0.000141548	0.000711008	Acidobacteriota	Blastocatellia	11-24	unclassified	unclassified	Miño
157.344	10.149	0.947075	10.7162	8.54528e-27	9.12635e-25	Fusobacteriota	Fusobacteriia	Fusobacteriales	Fusobacteriaceae	Cetobacterium	Moaña
221.715	-1.90516	0.490313	-3.88559	0.000102082	0.000851749	Incertae Sedis	Incertae Sedis	SJA-28	unclassified	unclassified	Moaña
29.2191	-3.85394	0.809334	-4.76187	1.91809e-06	2.84516e-05	Bacillota	Clostridia	Oscillospirales	Ruminococcaceae	unclassified	Moaña
15.0922	-3.57635	1.13097	-3.1622	0.00156583	0.00950176	Bacillota	Clostridia	Oscillospirales	Oscillospiraceae	UCG-002	Moaña
11.9547	-6.34041	1.80363	-3.51536	0.000439156	0.00304558	Bacillota	Clostridia	Oscillospirales	Oscillospiraceae	NK4A214 group	Moaña
27.7977	1.54152	0.535586	2.87819	0.00399968	0.0217942	Bacillota	Bacilli	Lactobacillales	Streptococcaceae	Streptococcus	Moaña
27.6342	4.96055	1.40194	3.53835	0.000402641	0.0028668	Bacillota	Bacilli	Lactobacillales	Streptococcaceae	Lactococcus	Moaña
59.5185	-4.94132	1.36444	-3.6215	0.000292895	0.0022029	Bacillota	Clostridia	Peptostreptococcales-Tissierellales	Peptostreptococcaceae	unclassified	Moaña
12.1595	-3.22406	1.18034	-2.73148	0.00630508	0.0311751	Bacillota	Clostridia	Lachnospirales	Lachnospiraceae	Dorea	Moaña
22.5135	-2.5784	0.892357	-2.88943	0.00385938	0.0214678	Bacillota	Clostridia	Lachnospirales	Lachnospiraceae	Agathobacter	Moaña
60.1085	-3.61324	0.725392	-4.98109	6.32283e-07	1.02315e-05	Bacillota	Clostridia	Lachnospirales	Lachnospiraceae	Blautia	Moaña
4.10549	26.697	5.29469	5.04222	4.60166e-07	7.67903e-06	Bacillota	Bacilli	Bacillales	Bacillaceae	unclassified	Moaña
6.01407	-28.9696	5.2945	-5.47164	4.45891e-08	9.52423e-07	Bacillota	Bacilli	Bacillales	Planococcaceae	Rummeliibacillus	Moaña
10.0181	29.0152	5.29439	5.48038	4.24415e-08	9.52423e-07	Bacillota	Bacilli	Lactobacillales	Vagococcaceae	Vagococcus	Moaña
24.3748	1.25067	0.312795	3.99837	6.37797e-05	0.000630711	Patescibacteria	Saccharimonadia	Saccharimonadales	Saccharimonadaceae	TM7a	Moaña
157.372	-4.56922	0.871895	-5.24056	1.60091e-07	2.94789e-06	Bacteroidota	Bacteroidia	Bacteroidales	Prevotellaceae	Segatella	Moaña
139.367	-4.91708	1.24372	-3.95352	7.70095e-05	0.000709018	Bacteroidota	Bacteroidia	Bacteroidales	Prevotellaceae	unclassified	Moaña
3.19019	28.3989	5.29483	5.36352	8.16149e-08	1.61416e-06	Bacteroidota	Bacteroidia	Bacteroidales	Dysgonomonadaceae	Fermentimonas	Moaña
4.06388	-5.51413	1.543	-3.57364	0.000352051	0.00257528	Bacteroidota	Bacteroidia	Cytophagales	Spirosomataceae	Runella	Moaña
108.479	4.78509	1.4424	3.31746	0.000908404	0.00577485	Bacteroidota	Bacteroidia	Cytophagales	Spirosomataceae	Dyadobacter	Moaña
57.8338	9.14259	1.92609	4.74672	2.06742e-06	2.98379e-05	Bacteroidota	Bacteroidia	Flavobacteriales	Flavobacteriaceae	Myroides	Moaña
42.46	9.71695	0.808754	12.0147	2.97367e-33	5.29314e-31	Bacteroidota	Bacteroidia	Flavobacteriales	Flavobacteriaceae	Arenibacter	Moaña
38.0325	3.59854	0.836086	4.30404	1.67715e-05	0.000190552	Bacteroidota	Bacteroidia	Flavobacteriales	Weeksellaceae	unclassified	Moaña
13.073	8.59637	2.18858	3.92783	8.57165e-05	0.000759381	Bacteroidota	Bacteroidia	Flavobacteriales	Weeksellaceae	Empedobacter	Moaña
301.482	6.25838	0.798871	7.83404	4.72445e-15	2.52286e-13	Bacteroidota	Bacteroidia	Sphingobacteriales	Sphingobacteriaceae	Sphingobacterium	Moaña
417.08	3.09965	0.827071	3.74774	0.000178432	0.00140121	Bacteroidota	Bacteroidia	Sphingobacteriales	Sphingobacteriaceae	Pedobacter	Moaña
72.4066	-3.44268	0.826225	-4.16676	3.08966e-05	0.000343725	Bacteroidota	Bacteroidia	Sphingobacteriales	env.OPS 17	unclassified	Moaña
62.8598	2.94696	1.12342	2.6232	0.00871083	0.041532	Bacteroidota	Bacteroidia	Chitinophagales	Chitinophagaceae	Taibaiella	Moaña
56.8047	-5.0601	0.600373	-8.42826	3.50843e-17	2.34188e-15	Bacteroidota	Bacteroidia	Chitinophagales	Chitinophagaceae	Ferruginibacter	Moaña
72.5125	-2.92882	0.383262	-7.64181	2.14184e-14	1.03977e-12	Bacteroidota	Bacteroidia	Chitinophagales	Chitinophagaceae	Terrimonas	Moaña
215.648	-4.65468	0.704364	-6.60835	3.88633e-11	1.38353e-09	Bacteroidota	Bacteroidia	Chitinophagales	Saprospiraceae	OLB8	Moaña
604.273	-1.91328	0.546327	-3.50207	0.000461655	0.00316056	Bacteroidota	Bacteroidia	Chitinophagales	Saprospiraceae	unclassified	Moaña
253.867	6.21216	0.846235	7.34094	2.12094e-13	9.43818e-12	Bacillota	Bacilli	Mycoplasmatales	Mycoplasmataceae	Candidatus Lumbricincola	Moaña
324.137	2.11194	0.389433	5.42311	5.85695e-08	1.20293e-06	Actinomycetota	Acidimicrobiia	Microtrichales	Microtrichaceae	Candidatus Microthrix	Moaña
6.12784	2.23078	0.828829	2.69148	0.00711348	0.0348495	Actinomycetota	Actinobacteria	Micrococcales	Intrasporangiaceae	Arsenicicoccus	Moaña
18.207	7.55264	1.3492	5.59785	2.17021e-08	5.51853e-07	Actinomycetota	Actinobacteria	Micrococcales	Micrococcaceae	Arthrobacter	Moaña
16.2736	2.53898	0.898833	2.82476	0.00473165	0.0242985	Actinomycetota	Actinobacteria	Micrococcales	Micrococcaceae	Glutamicibacter	Moaña
40.1908	1.46322	0.363767	4.02241	5.76056e-05	0.000591565	Actinomycetota	Actinobacteria	Micrococcales	Dermatophilaceae	unclassified	Moaña
1654.13	0.8541	0.29951	2.85166	0.00434922	0.0228914	Actinomycetota	Actinobacteria	PeM15	unclassified	unclassified	Moaña
135.616	2.04826	0.342498	5.98035	2.22653e-09	5.94484e-08	Actinomycetota	Actinobacteria	Actinomycetales	Actinomycetaceae	unclassified	Moaña
21.0794	8.25301	1.28655	6.41481	1.40995e-10	4.42889e-09	Actinomycetota	Actinobacteria	Micrococcales	Cellulomonadaceae	Cellulomonas	Moaña
85.4185	2.36273	0.5949	3.97164	7.13787e-05	0.000680647	Actinomycetota	Actinobacteria	Micrococcales	Microbacteriaceae	Leucobacter	Moaña
233.625	1.92919	0.465748	4.14213	3.44098e-05	0.000374996	Actinomycetota	Actinobacteria	Micrococcales	Microbacteriaceae	Microbacterium	Moaña
24.0723	7.68606	0.687286	11.1832	4.92726e-29	6.5779e-27	Actinomycetota	Actinobacteria	Micrococcales	Demequinaceae	Demequina	Moaña
826.137	1.11171	0.217845	5.10322	3.33929e-07	5.75219e-06	Actinomycetota	Actinobacteria	unclassified	unclassified	unclassified	Moaña
15.6876	3.22814	0.966954	3.33847	0.000842425	0.00541994	Actinomycetota	Actinobacteria	Kitasatosporales	Streptomycetaceae	Streptomyces	Moaña
71.8469	0.870219	0.295327	2.94663	0.00321261	0.0182504	Actinomycetota	Actinobacteria	Frankiales	Nakamurellaceae	Nakamurella	Moaña
2101.23	0.868199	0.30316	2.86383	0.0041855	0.0223506	Actinomycetota	Actinobacteria	Mycobacteriales	Mycobacteriaceae	Mycobacterium	Moaña
16.7141	1.92368	0.522148	3.68417	0.000229448	0.00175036	Actinomycetota	Actinobacteria	Mycobacteriales	Tsukamurellaceae	Tsukamurella	Moaña
24.0973	2.17569	0.549312	3.96076	7.4712e-05	0.000699934	Actinomycetota	Actinobacteria	Mycobacteriales	Corynebacteriaceae	Corynebacterium	Moaña
1744.46	1.9028	0.316015	6.02124	1.73083e-09	4.86453e-08	Actinomycetota	Actinobacteria	Mycobacteriales	Nocardiaceae	Gordonia	Moaña
128.331	1.34326	0.29615	4.53575	5.73979e-06	6.96602e-05	Actinomycetota	Actinobacteria	Kineosporiales	Kineosporiaceae	unclassified	Moaña
10.3219	3.77621	0.970607	3.89057	0.000100011	0.000847713	Actinomycetota	Actinobacteria	Actinomycetales	Actinomycetaceae	Schaalia	Moaña
5.99925	5.74978	0.954053	6.02669	1.67352e-09	4.86453e-08	Actinomycetota	Actinobacteria	Micrococcales	Brevibacteriaceae	Brevibacterium	Moaña
31.4448	1.69916	0.393631	4.31662	1.58435e-05	0.000183922	Actinomycetota	Actinobacteria	Propionibacteriales	Nocardioidaceae	unclassified	Moaña
121.343	1.85215	0.350767	5.2803	1.28975e-07	2.45974e-06	Actinomycetota	Actinobacteria	Propionibacteriales	Nocardioidaceae	Marmoricola	Moaña
901.983	1.44657	0.224613	6.44027	1.19258e-10	3.98025e-09	Actinomycetota	Actinobacteria	Propionibacteriales	Nocardioidaceae	Nocardioides	Moaña
71.2874	2.44509	0.651319	3.75406	0.000173995	0.00138677	Actinomycetota	Actinobacteria	Propionibacteriales	Propionibacteriaceae	unclassified	Moaña
304.188	2.73761	0.666087	4.10998	3.9569e-05	0.00041431	Actinomycetota	Thermoleophilia	Solirubrobacterales	Solirubrobacteraceae	unclassified	Moaña
163.679	1.71982	0.436955	3.93592	8.28787e-05	0.000750122	Actinomycetota	Thermoleophilia	Solirubrobacterales	Solirubrobacteraceae	Baekduia	Moaña
188.276	-3.35073	0.737648	-4.54245	5.56029e-06	6.90511e-05	Actinomycetota	Thermoleophilia	Solirubrobacterales	unclassified	unclassified	Moaña
10.4049	-1.9492	0.559877	-3.48148	0.000498646	0.0033706	Acidobacteriota	Acidobacteriae	Bryobacterales	Bryobacteraceae	Paludibaculum	Moaña
131.774	-2.41317	0.519651	-4.64383	3.42006e-06	4.68286e-05	Nitrospirota	Nitrospiria	Nitrospirales	Nitrospiraceae	Nitrospira	Moaña
571.575	-1.03925	0.279825	-3.71394	0.000204056	0.00157921	Chloroflexota	Anaerolineae	Caldilineales	Caldilineaceae	unclassified	Moaña
281.721	-2.74016	0.838024	-3.26978	0.0010763	0.0067617	Chloroflexota	Anaerolineae	RBG-13-54-9	unclassified	unclassified	Moaña
326.032	-3.74691	0.961818	-3.89565	9.7935e-05	0.000843504	Chloroflexota	Chloroflexia	Chloroflexales	Roseiflexaceae	unclassified	Moaña
15.6382	-2.61314	0.529721	-4.93305	8.09559e-07	1.27148e-05	Planctomycetota	Planctomycetes	Gemmatales	Gemmataceae	Fimbriiglobus	Moaña
23.5548	-5.25971	1.83373	-2.86831	0.00412668	0.022259	Planctomycetota	Planctomycetes	Isosphaerales	Isosphaeraceae	Singulisphaera	Moaña
232.868	1.68944	0.598094	2.82471	0.00473229	0.0242985	Verrucomicrobiota	Verrucomicrobiia	Verrucomicrobiales	Rubritaleaceae	Luteolibacter	Moaña
14.3164	3.69012	1.22279	3.0178	0.0025462	0.014779	Verrucomicrobiota	Verrucomicrobiia	Verrucomicrobiales	DEV007	unclassified	Moaña
248.607	-2.2311	0.667173	-3.3441	0.000825493	0.00537577	Verrucomicrobiota	Verrucomicrobiia	Verrucomicrobiales	Verrucomicrobiaceae	unclassified	Moaña
4.20966	-4.79897	1.7273	-2.77831	0.0054643	0.0277899	Verrucomicrobiota	Verrucomicrobiia	Verrucomicrobiales	Verrucomicrobiaceae	Verrucomicrobium	Moaña
5.71918	-3.66668	1.03018	-3.55927	0.000371891	0.00268364	Myxococcota	Polyangiia	Polyangiales	Phaselicystaceae	Phaselicystis	Moaña
23.3133	-2.07483	0.657791	-3.15424	0.00160915	0.0096549	Myxococcota	Polyangiia	Polyangiales	Polyangiaceae	Pajaroellobacter	Moaña
16.5494	-32.4098	1.76189	-18.395	1.44191e-75	7.69979e-73	Myxococcota	Polyangiia	Polyangiales	Polyangiaceae	unclassified	Moaña
52.1962	2.20081	0.634209	3.47016	0.000520146	0.00347197	Pseudomonadota	Gammaproteobacteria	Run-SP154	unclassified	unclassified	Moaña
52.6932	-7.65502	2.78777	-2.74593	0.00603393	0.0303973	Pseudomonadota	Alphaproteobacteria	Sphingomonadales	Sphingomonadaceae	Sphingomonas	Moaña
18.0319	-4.86007	1.2208	-3.98104	6.86138e-05	0.000666177	Pseudomonadota	Alphaproteobacteria	Sphingomonadales	Sphingomonadaceae	Sphingobium	Moaña
28.1487	-5.14953	1.16038	-4.43779	9.08888e-06	0.000107855	Pseudomonadota	Alphaproteobacteria	Rhodobacterales	Paracoccaceae	Cypionkella	Moaña
42.9574	4.37307	0.790233	5.5339	3.1318e-08	7.60174e-07	Pseudomonadota	Alphaproteobacteria	Hyphomicrobiales	Kaistiaceae	Kaistia	Moaña
164.451	-0.779458	0.293488	-2.65584	0.00791106	0.0384046	Pseudomonadota	Alphaproteobacteria	Hyphomicrobiales	Hyphomicrobiales Incertae Sedis	unclassified	Moaña
8.8049	-5.41659	1.79688	-3.01444	0.00257453	0.0147828	Pseudomonadota	Alphaproteobacteria	Caulobacterales	Hyphomonadaceae	Hirschia	Moaña
6.64166	-3.58474	1.1814	-3.03431	0.00241087	0.0143045	Pseudomonadota	Alphaproteobacteria	Caulobacterales	Hyphomonadaceae	SWB02	Moaña
21.8041	-1.29163	0.427889	-3.01861	0.00253934	0.014779	Pseudomonadota	Alphaproteobacteria	Caulobacterales	Caulobacteraceae	unclassified	Moaña
290.277	-2.6587	0.830987	-3.19945	0.00137691	0.00848267	Pseudomonadota	Alphaproteobacteria	Caulobacterales	Caulobacteraceae	Brevundimonas	Moaña
11.815	-4.01144	1.17047	-3.4272	0.000609834	0.00402038	Pseudomonadota	Gammaproteobacteria	Burkholderiales	Burkholderiaceae	Ephemeroptericola	Moaña
531.03	-2.91133	0.632709	-4.60138	4.19701e-06	5.46635e-05	Pseudomonadota	Gammaproteobacteria	Burkholderiales	Comamonadaceae	Acidovorax	Moaña
153.598	-7.84397	0.993611	-7.89441	2.91702e-15	1.73076e-13	Pseudomonadota	Gammaproteobacteria	Burkholderiales	Comamonadaceae	Rhodoferax	Moaña
22.2695	-37.0427	2.18429	-16.9587	1.65948e-64	4.43081e-62	Pseudomonadota	Gammaproteobacteria	Burkholderiales	Comamonadaceae	Polaromonas	Moaña
83.4966	-5.9115	1.13385	-5.21365	1.85162e-07	3.29588e-06	Pseudomonadota	Gammaproteobacteria	Burkholderiales	Comamonadaceae	Variovorax	Moaña
72.5381	-2.17828	0.681056	-3.19838	0.00138201	0.00848267	Pseudomonadota	Gammaproteobacteria	Burkholderiales	Comamonadaceae	Aquabacterium	Moaña
2053.67	-1.50672	0.364589	-4.13266	3.58589e-05	0.000382973	Pseudomonadota	Gammaproteobacteria	Burkholderiales	Comamonadaceae	unclassified	Moaña
52.6278	-3.95222	1.12407	-3.516	0.000438109	0.00304558	Pseudomonadota	Gammaproteobacteria	Burkholderiales	Rhodocyclaceae	Ferribacterium	Moaña
12.9345	-5.07491	1.85088	-2.74188	0.00610882	0.030487	Pseudomonadota	Gammaproteobacteria	Burkholderiales	Rhodocyclaceae	Sterolibacterium	Moaña
65.1608	-4.02653	0.868782	-4.63469	3.5748e-06	4.77235e-05	Pseudomonadota	Gammaproteobacteria	Burkholderiales	Rhodocyclaceae	Uliginosibacterium	Moaña
77.8007	-4.03804	1.38266	-2.92049	0.00349477	0.0196443	Pseudomonadota	Gammaproteobacteria	Burkholderiales	Rhodocyclaceae	Sulfuritalea	Moaña
18.9449	-4.41095	1.22978	-3.58677	0.000334799	0.00248309	Pseudomonadota	Gammaproteobacteria	Burkholderiales	Rhodocyclaceae	Denitratisoma	Moaña
357.795	-5.48306	1.17435	-4.66903	3.02618e-06	4.25258e-05	Pseudomonadota	Gammaproteobacteria	Burkholderiales	Oxalobacteraceae	Undibacterium	Moaña
484.545	-0.525446	0.182266	-2.88285	0.00394097	0.0216957	Pseudomonadota	Gammaproteobacteria	Burkholderiales	SC-I-84	unclassified	Moaña
61.0993	-6.94213	1.52171	-4.56207	5.06519e-06	6.44003e-05	Pseudomonadota	Gammaproteobacteria	Burkholderiales	Oxalobacteraceae	unclassified	Moaña
8.8489	29.0019	5.29441	5.47783	4.30581e-08	9.52423e-07	Pseudomonadota	Gammaproteobacteria	Cardiobacteriales	Wohlfahrtiimonadaceae	Ignatzschineria	Moaña
316.587	1.67231	0.426071	3.92496	8.67458e-05	0.000759381	Pseudomonadota	Gammaproteobacteria	Competibacterales	Competibacteraceae	Candidatus Competibacter	Moaña
546.36	3.18881	0.436201	7.31041	2.66333e-13	1.09401e-11	Pseudomonadota	Gammaproteobacteria	Pseudomonadales	Pseudomonadaceae	Pseudomonas	Moaña
145.864	3.69691	0.549791	6.72421	1.76544e-11	6.73391e-10	Pseudomonadota	Gammaproteobacteria	Enterobacterales	Enterobacteriaceae	unclassified	Moaña
4608.91	6.49531	0.617936	10.5113	7.66307e-26	6.82014e-24	Pseudomonadota	Gammaproteobacteria	Enterobacterales	Aeromonadaceae	Aeromonas	Moaña
46.2923	6.58482	1.3432	4.90234	9.46995e-07	1.44484e-05	Pseudomonadota	Gammaproteobacteria	Enterobacterales	Shewanellaceae	Shewanella	Moaña
26.1031	7.24777	0.787408	9.20459	3.42981e-20	2.61646e-18	Pseudomonadota	Gammaproteobacteria	Pseudomonadales	Halieaceae	Kineobactrum	Moaña
18.7196	-2.01505	0.707046	-2.84996	0.00437252	0.0228914	Pseudomonadota	Gammaproteobacteria	Pseudomonadales	Moraxellaceae	Agitococcus	Moaña
1911.28	1.8486	0.699058	2.64442	0.00818316	0.0393676	Pseudomonadota	Gammaproteobacteria	Pseudomonadales	Moraxellaceae	Acinetobacter	Moaña
19.1215	-6.88265	1.71361	-4.01647	5.9076e-05	0.000595219	Pseudomonadota	Gammaproteobacteria	Pseudomonadales	Moraxellaceae	Enhydrobacter	Moaña
3.63997	-3.16061	0.816986	-3.86862	0.000109451	0.000885558	Bdellovibrionota	Oligoflexia	0319-6G20	unclassified	unclassified	Moaña
406.631	-2.56711	0.66245	-3.87518	0.000106546	0.000875317	Acidobacteriota	Blastocatellia	Blastocatellales	Blastocatellaceae	JGI 0001001-H03	Moaña
94.7099	-9.40832	1.29552	-7.26222	3.80788e-13	5.82818e-12	Gemmatimonadota	Gemmatimonadia	Gemmatimonadales	Gemmatimonadaceae	unclassified	Ordes
22.7328	-9.07164	1.28609	-7.05365	1.7429e-12	2.40085e-11	Gemmatimonadota	Gemmatimonadia	Gemmatimonadales	Gemmatimonadaceae	Gemmatimonas	Ordes
157.344	13.2	1.63981	8.04973	8.2977e-16	1.69335e-14	Fusobacteriota	Fusobacteriia	Fusobacteriales	Fusobacteriaceae	Cetobacterium	Ordes
128.915	-8.35785	1.74527	-4.78885	1.6774e-06	8.63785e-06	Ignavibacteriota	Ignavibacteria	Ignavibacteriales	PHOS-HE36	unclassified	Ordes
4.88478	-7.38326	1.97552	-3.73737	0.000185957	0.000648496	Ignavibacteriota	Ignavibacteria	Ignavibacteriales	Melioribacteraceae	IheB3-7	Ordes
221.715	-7.15553	0.894016	-8.00381	1.20627e-15	2.37377e-14	Incertae Sedis	Incertae Sedis	SJA-28	unclassified	unclassified	Ordes
17.4896	-10.2767	2.23342	-4.60133	4.1981e-06	2.04704e-05	Candidatus Kryptonia	Kryptonia	Kryptoniales	BSV26	unclassified	Ordes
17.5849	-4.53483	1.72153	-2.63418	0.00843408	0.0234706	Bacillota	Clostridia	Christensenellales	Christensenellaceae	Christensenellaceae R-7 group	Ordes
27.6342	-17.1939	2.66272	-6.45724	1.06629e-10	1.17505e-09	Bacillota	Bacilli	Lactobacillales	Streptococcaceae	Lactococcus	Ordes
48.7286	-37.5329	2.12857	-17.6329	1.37771e-69	3.7956e-67	Bacillota	Clostridia	Peptostreptococcales-Tissierellales	Peptostreptococcaceae	Acetoanaerobium	Ordes
53.3747	5.71961	0.886651	6.4508	1.11262e-10	1.20206e-09	Bacillota	Clostridia	Peptostreptococcales-Tissierellales	Peptostreptococcaceae	Terrisporobacter	Ordes
59.5185	7.31626	2.35213	3.11048	0.00186786	0.00574953	Bacillota	Clostridia	Peptostreptococcales-Tissierellales	Peptostreptococcaceae	unclassified	Ordes
477.288	3.92827	0.580862	6.76283	1.35321e-11	1.62091e-10	Bacillota	Clostridia	Peptostreptococcales-Tissierellales	Peptostreptococcaceae	Romboutsia	Ordes
55.6425	3.21955	0.608592	5.29016	1.22212e-07	7.92222e-07	Bacillota	Clostridia	Peptostreptococcales-Tissierellales	Peptostreptococcaceae	Intestinibacter	Ordes
29.1521	-32.8777	2.07805	-15.8214	2.21514e-56	3.05135e-54	Bacillota	Clostridia	Peptostreptococcales-Tissierellales	Peptostreptococcaceae	Proteocatella	Ordes
89.055	-26.668	2.57551	-10.3544	3.99577e-25	1.69359e-23	Bacillota	Clostridia	Lachnospirales	Lachnospiraceae	Falcatimonas	Ordes
256.506	2.61865	0.545866	4.79724	1.60864e-06	8.36187e-06	Bacillota	Clostridia	Clostridiales	Clostridiaceae	Clostridium	Ordes
29.6564	-7.16148	1.80766	-3.96175	7.44036e-05	0.000299244	Bacillota	Negativicutes	Acidaminococcales	Acidaminococcaceae	unclassified	Ordes
39.7158	3.55993	0.912599	3.90088	9.58449e-05	0.000369305	Bacillota	Bacilli	Erysipelotrichales	Erysipelotrichaceae	Turicibacter	Ordes
18.3472	-5.5361	1.93458	-2.86165	0.00421436	0.0124177	Candidatus Eremiobacterota	Eremiobacteria	unclassified	unclassified	unclassified	Ordes
170.481	-4.65845	1.60988	-2.89366	0.00380786	0.0114029	Bacteroidota	Bacteroidia	Bacteroidales	Bacteroidaceae	Bacteroides	Ordes
34.9511	-6.97236	1.67049	-4.17384	2.99505e-05	0.000129943	Bacteroidota	Bacteroidia	Bacteroidales	Paludibacteraceae	Paludibacter	Ordes
102.872	-35.606	2.00381	-17.7692	1.2249e-70	6.74922e-68	Bacteroidota	Bacteroidia	Bacteroidales	Tannerellaceae	Macellibacteroides	Ordes
8.20897	-6.77904	1.72652	-3.92642	8.62204e-05	0.00034178	Bacteroidota	Bacteroidia	Cytophagales	Spirosomataceae	Lacihabitans	Ordes
57.7384	-7.55482	2.56022	-2.95085	0.00316904	0.00954175	Bacteroidota	Bacteroidia	Cytophagales	Microscillaceae	Chryseotalea	Ordes
8.21882	-6.22055	1.99162	-3.12336	0.00178798	0.00556598	Bacteroidota	Bacteroidia	Bacteroidales	Williamwhitmaniaceae	Williamwhitmania	Ordes
42.46	5.57574	1.42108	3.92359	8.72403e-05	0.000343353	Bacteroidota	Bacteroidia	Flavobacteriales	Flavobacteriaceae	Arenibacter	Ordes
424.729	-5.1126	1.08912	-4.69426	2.6757e-06	1.32821e-05	Bacteroidota	Bacteroidia	Flavobacteriales	Weeksellaceae	Chryseobacterium	Ordes
38.0325	6.04555	1.71419	3.52677	0.000420658	0.00143076	Bacteroidota	Bacteroidia	Flavobacteriales	Weeksellaceae	unclassified	Ordes
44.1694	-5.23117	1.36762	-3.825	0.00013077	0.000483584	Bacteroidota	Bacteroidia	Flavobacteriales	Weeksellaceae	Cloacibacterium	Ordes
301.482	5.71428	1.60492	3.56048	0.000370177	0.00128281	Bacteroidota	Bacteroidia	Sphingobacteriales	Sphingobacteriaceae	Sphingobacterium	Ordes
12.4088	-28.7851	2.26267	-12.7217	4.47732e-37	3.08375e-35	Bacteroidota	Bacteroidia	Bacteroidales	Rikenellaceae	Anaerocella	Ordes
223.477	-9.4511	1.40211	-6.74061	1.57725e-11	1.84908e-10	Bacteroidota	Bacteroidia	Sphingobacteriales	AKYH767	unclassified	Ordes
11.7625	-6.80822	1.92578	-3.5353	0.000407308	0.00139395	Bacteroidota	Bacteroidia	Bacteroidales	Prolixibacteraceae	WCHB1-32	Ordes
14.6546	-7.6249	1.9724	-3.86581	0.000110723	0.000420748	Bacteroidota	Bacteroidia	Bacteroidales	Bacteroidetes vadinHA17	unclassified	Ordes
35.9408	-6.64002	1.65062	-4.02274	5.75254e-05	0.000240125	Bacteroidota	Bacteroidia	unclassified	unclassified	unclassified	Ordes
16.3754	-8.28883	1.06991	-7.74724	9.39116e-15	1.72484e-13	Bacteroidota	Bacteroidia	Sphingobacteriales	Lentimicrobiaceae	unclassified	Ordes
25.9875	-7.22977	1.49492	-4.83623	1.32324e-06	7.22212e-06	Bacteroidota	Bacteroidia	Chitinophagales	37-13	unclassified	Ordes
72.4066	-8.09579	1.69512	-4.77593	1.78878e-06	9.12611e-06	Bacteroidota	Bacteroidia	Sphingobacteriales	env.OPS 17	unclassified	Ordes
56.8047	-10.9843	1.3437	-8.17468	2.96654e-16	6.28679e-15	Bacteroidota	Bacteroidia	Chitinophagales	Chitinophagaceae	Ferruginibacter	Ordes
241.855	-4.61942	0.615526	-7.50483	6.15101e-14	1.05913e-12	Bacteroidota	Bacteroidia	Chitinophagales	Chitinophagaceae	unclassified	Ordes
72.5125	-11.2856	1.10832	-10.1826	2.37243e-24	9.33722e-23	Bacteroidota	Bacteroidia	Chitinophagales	Chitinophagaceae	Terrimonas	Ordes
215.648	-6.79583	1.52597	-4.45346	8.44963e-06	3.97927e-05	Bacteroidota	Bacteroidia	Chitinophagales	Saprospiraceae	OLB8	Ordes
604.273	-13.3194	1.3139	-10.1373	3.77459e-24	1.38653e-22	Bacteroidota	Bacteroidia	Chitinophagales	Saprospiraceae	unclassified	Ordes
99.8555	-8.10988	1.30227	-6.22748	4.7401e-10	4.28163e-09	Bacteroidota	Bacteroidia	Chitinophagales	unclassified	unclassified	Ordes
7.29043	-5.86574	1.54844	-3.78817	0.000151762	0.000542993	Bacteroidota	Bacteroidia	Bacteroidales	Prolixibacteraceae	unclassified	Ordes
126.286	-11.063	1.00184	-11.0427	2.37902e-28	1.19167e-26	Bacteroidota	Bacteroidia	Flavobacteriales	NS9 marine group	unclassified	Ordes
176.348	-7.20211	1.41563	-5.08757	3.62686e-07	2.19604e-06	Campylobacterota	Campylobacteria	Campylobacterales	Arcobacteraceae	Arcobacter	Ordes
6.57971	6.01371	1.30273	4.61625	3.90735e-06	1.92227e-05	Bacillota	Clostridia	Eubacteriales	Eubacteriaceae	unclassified	Ordes
253.867	11.0823	1.45474	7.61802	2.57601e-14	4.57865e-13	Bacillota	Bacilli	Mycoplasmatales	Mycoplasmataceae	Candidatus Lumbricincola	Ordes
244	1.67658	0.437277	3.83413	0.00012601	0.000472323	Actinomycetota	Acidimicrobiia	Microtrichales	Iamiaceae	Aquihabitans	Ordes
450.208	2.03724	0.602552	3.38103	0.000722152	0.00239702	Actinomycetota	Acidimicrobiia	Microtrichales	unclassified	unclassified	Ordes
324.137	3.06264	0.678308	4.51511	6.32832e-06	3.03209e-05	Actinomycetota	Acidimicrobiia	Microtrichales	Microtrichaceae	Candidatus Microthrix	Ordes
138.965	-1.53124	0.563648	-2.71665	0.00659454	0.0186338	Actinomycetota	Acidimicrobiia	Microtrichales	Ilumatobacteraceae	CL500-29 marine group	Ordes
9.54781	-5.24935	1.68616	-3.1132	0.00185071	0.00572889	Actinomycetota	Acidimicrobiia	Microtrichales	Ilumatobacteraceae	unclassified	Ordes
216.772	3.53191	0.706657	4.99806	5.79107e-07	3.43105e-06	Actinomycetota	Acidimicrobiia	Microtrichales	Microtrichaceae	IMCC26207	Ordes
16.2736	8.4814	1.77939	4.76648	1.87476e-06	9.39086e-06	Actinomycetota	Actinobacteria	Micrococcales	Micrococcaceae	Glutamicibacter	Ordes
40.1908	2.10174	0.637781	3.29539	0.000982848	0.00313034	Actinomycetota	Actinobacteria	Micrococcales	Dermatophilaceae	unclassified	Ordes
1654.13	3.5371	0.520001	6.80211	1.03101e-11	1.26242e-10	Actinomycetota	Actinobacteria	PeM15	unclassified	unclassified	Ordes
135.616	2.34281	0.59823	3.91623	8.9945e-05	0.000351487	Actinomycetota	Actinobacteria	Actinomycetales	Actinomycetaceae	unclassified	Ordes
21.0794	8.5796	2.22821	3.85045	0.000117902	0.000444958	Actinomycetota	Actinobacteria	Micrococcales	Cellulomonadaceae	Cellulomonas	Ordes
133.739	5.38126	1.10805	4.85653	1.1946e-06	6.64873e-06	Actinomycetota	Actinobacteria	Micrococcales	Microbacteriaceae	unclassified	Ordes
85.4185	5.10952	1.06135	4.81419	1.47802e-06	7.83064e-06	Actinomycetota	Actinobacteria	Micrococcales	Microbacteriaceae	Leucobacter	Ordes
233.625	4.46472	0.818223	5.4566	4.85327e-08	3.4284e-07	Actinomycetota	Actinobacteria	Micrococcales	Microbacteriaceae	Microbacterium	Ordes
24.0723	8.26726	1.18922	6.95186	3.60509e-12	4.61955e-11	Actinomycetota	Actinobacteria	Micrococcales	Demequinaceae	Demequina	Ordes
826.137	2.65894	0.377447	7.04453	1.86088e-12	2.50085e-11	Actinomycetota	Actinobacteria	unclassified	unclassified	unclassified	Ordes
65.0067	2.92477	1.0953	2.67029	0.00757861	0.0213052	Actinomycetota	Actinobacteria	Frankiales	Sporichthyaceae	Longivirga	Ordes
6.42698	6.59655	2.34617	2.81162	0.00492926	0.01422	Actinomycetota	Actinobacteria	Pseudonocardiales	Pseudonocardiaceae	Pseudonocardia	Ordes
15.6876	7.19134	1.88519	3.81464	0.000136379	0.000500415	Actinomycetota	Actinobacteria	Kitasatosporales	Streptomycetaceae	Streptomyces	Ordes
71.8469	2.33295	0.521463	4.47385	7.68219e-06	3.64904e-05	Actinomycetota	Actinobacteria	Frankiales	Nakamurellaceae	Nakamurella	Ordes
2101.23	3.32464	0.52498	6.3329	2.40601e-10	2.28571e-09	Actinomycetota	Actinobacteria	Mycobacteriales	Mycobacteriaceae	Mycobacterium	Ordes
16.7141	7.22793	1.27425	5.6723	1.40892e-08	1.08071e-07	Actinomycetota	Actinobacteria	Mycobacteriales	Tsukamurellaceae	Tsukamurella	Ordes
1744.46	3.90683	0.547106	7.1409	9.27199e-13	1.34444e-11	Actinomycetota	Actinobacteria	Mycobacteriales	Nocardiaceae	Gordonia	Ordes
5.99925	5.52034	1.65267	3.34026	0.000836991	0.00271284	Actinomycetota	Actinobacteria	Micrococcales	Brevibacteriaceae	Brevibacterium	Ordes
31.4448	2.41161	0.68812	3.50463	0.000457241	0.00154564	Actinomycetota	Actinobacteria	Propionibacteriales	Nocardioidaceae	unclassified	Ordes
121.343	2.98688	0.605264	4.93483	8.02205e-07	4.60432e-06	Actinomycetota	Actinobacteria	Propionibacteriales	Nocardioidaceae	Marmoricola	Ordes
901.983	2.50361	0.388917	6.43739	1.21546e-10	1.26361e-09	Actinomycetota	Actinobacteria	Propionibacteriales	Nocardioidaceae	Nocardioides	Ordes
17.176	7.05328	1.72377	4.09177	4.28097e-05	0.000181447	Actinomycetota	Actinobacteria	Propionibacteriales	Propionibacteriaceae	Propioniciclava	Ordes
42.9189	5.7674	1.06071	5.43727	5.41019e-08	3.70667e-07	Actinomycetota	Actinobacteria	Propionibacteriales	Propionibacteriaceae	Micropruina	Ordes
9.36968	6.3203	2.19342	2.88148	0.00395807	0.0117886	Actinomycetota	Actinobacteria	Propionibacteriales	Propionibacteriaceae	Propionicicella	Ordes
71.2874	3.04255	1.10814	2.74564	0.00603924	0.0172416	Actinomycetota	Actinobacteria	Propionibacteriales	Propionibacteriaceae	unclassified	Ordes
11.9327	4.30824	0.890843	4.83614	1.32384e-06	7.22212e-06	Actinomycetota	Actinobacteria	Propionibacteriales	Propionibacteriaceae	Tessaracoccus	Ordes
7.3665	4.64857	1.30695	3.5568	0.000375401	0.00129279	Actinomycetota	Actinobacteria	Propionibacteriales	Propionibacteriaceae	Brooklawnia	Ordes
29.7927	8.82333	1.6054	5.49605	3.88402e-08	2.81592e-07	Actinomycetota	Actinobacteria	Micrococcales	Microbacteriaceae	Agromyces	Ordes
163.679	3.45493	0.762736	4.52966	5.90788e-06	2.85547e-05	Actinomycetota	Thermoleophilia	Solirubrobacterales	Solirubrobacteraceae	Baekduia	Ordes
196.309	3.17451	0.263354	12.0542	1.84351e-33	1.12864e-31	Actinomycetota	Thermoleophilia	Solirubrobacterales	Solirubrobacteraceae	Conexibacter	Ordes
188.276	3.17007	0.985029	3.21825	0.00128977	0.00408427	Actinomycetota	Thermoleophilia	Solirubrobacterales	unclassified	unclassified	Ordes
165.171	1.64588	0.393164	4.18624	2.83619e-05	0.000125019	Actinomycetota	Thermoleophilia	Gaiellales	unclassified	unclassified	Ordes
309.282	8.29657	1.29725	6.39551	1.60011e-10	1.60302e-09	Actinomycetota	Thermoleophilia	Gaiellales	Gaiellaceae	Gaiella	Ordes
10.4049	-7.14464	1.31432	-5.436	5.44901e-08	3.70667e-07	Acidobacteriota	Acidobacteriae	Bryobacterales	Bryobacteraceae	Paludibaculum	Ordes
17.8463	-9.94686	2.50696	-3.9677	7.25687e-05	0.000296188	Acidobacteriota	Acidobacteriae	Bryobacterales	Bryobacteraceae	Bryobacter	Ordes
131.774	-11.5846	1.25015	-9.26659	1.92193e-20	6.61864e-19	Nitrospirota	Nitrospiria	Nitrospirales	Nitrospiraceae	Nitrospira	Ordes
367.37	3.1404	0.633627	4.95622	7.18773e-07	4.21323e-06	Chloroflexota	Anaerolineae	1-20	unclassified	unclassified	Ordes
571.575	1.28134	0.485722	2.63801	0.00833946	0.0233251	Chloroflexota	Anaerolineae	Caldilineales	Caldilineaceae	unclassified	Ordes
14.4125	-6.81703	1.97002	-3.46038	0.000539419	0.00181232	Chloroflexota	Anaerolineae	C10-SB1A	unclassified	unclassified	Ordes
39.2909	-7.99398	1.45212	-5.50504	3.69082e-08	2.71153e-07	Chloroflexota	Anaerolineae	Anaerolineales	Anaerolineaceae	unclassified	Ordes
281.721	-9.06743	1.52381	-5.95051	2.67301e-09	2.23156e-08	Chloroflexota	Anaerolineae	RBG-13-54-9	unclassified	unclassified	Ordes
533.822	5.61417	0.790994	7.09762	1.26926e-12	1.79324e-11	Chloroflexota	Chloroflexia	Thermomicrobiales	JG30-KF-CM45	unclassified	Ordes
753.114	-12.6689	1.45916	-8.68236	3.87653e-18	9.70895e-17	Chloroflexota	Chloroflexia	Chloroflexales	Roseiflexaceae	Kouleothrix	Ordes
326.032	-5.19938	1.36594	-3.80645	0.000140978	0.000511045	Chloroflexota	Chloroflexia	Chloroflexales	Roseiflexaceae	unclassified	Ordes
14.6499	-8.48078	1.38036	-6.14391	8.05132e-10	7.04171e-09	Chloroflexota	OLB14	unclassified	unclassified	unclassified	Ordes
145.577	-8.78542	1.37869	-6.37227	1.86251e-10	1.83258e-09	Chloroflexota	Anaerolineae	Ardenticatenales	unclassified	unclassified	Ordes
24.7845	4.53714	1.43472	3.1624	0.00156477	0.00489879	Planctomycetota	Planctomycetes	Pirellulales	Pirellulaceae	Pir4 lineage	Ordes
65.4835	-5.15287	1.49745	-3.44109	0.000579378	0.00193477	Planctomycetota	Planctomycetes	Planctomycetales	Rubinisphaeraceae	SH-PL14	Ordes
4.71969	5.73309	2.02011	2.838	0.00453971	0.0131651	Planctomycetota	Planctomycetes	Planctomycetales	Rubinisphaeraceae	Planctomicrobium	Ordes
45.0611	3.71852	1.35698	2.74028	0.0061387	0.0174352	Planctomycetota	Planctomycetes	unclassified	unclassified	unclassified	Ordes
22.1347	5.12027	1.80334	2.83932	0.00452093	0.0131651	Planctomycetota	Planctomycetes	Gemmatales	Gemmataceae	Gemmata	Ordes
15.6382	-7.63664	1.22498	-6.23411	4.54358e-10	4.17252e-09	Planctomycetota	Planctomycetes	Gemmatales	Gemmataceae	Fimbriiglobus	Ordes
256.335	25.2066	1.85971	13.5541	7.49448e-42	6.88243e-40	Planctomycetota	Planctomycetes	Isosphaerales	Isosphaeraceae	Paludisphaera	Ordes
99.5066	11.2772	1.68743	6.68307	2.33985e-11	2.68596e-10	Planctomycetota	Planctomycetes	Isosphaerales	Isosphaeraceae	Isosphaera	Ordes
64.3473	5.75891	1.32873	4.33414	1.46331e-05	6.66352e-05	Planctomycetota	Planctomycetes	Isosphaerales	Isosphaeraceae	Aquisphaera	Ordes
35.619	8.73539	1.66499	5.2465	1.55012e-07	9.81741e-07	Planctomycetota	Planctomycetes	Isosphaerales	Isosphaeraceae	Tautonia	Ordes
8.21852	-6.71047	1.53758	-4.36431	1.27527e-05	5.90482e-05	Planctomycetota	Phycisphaerae	Phycisphaerales	Phycisphaeraceae	SM1A02	Ordes
28.4068	-8.63786	1.55867	-5.54182	2.99346e-08	2.25944e-07	Planctomycetota	OM190	unclassified	unclassified	unclassified	Ordes
232.868	5.76358	1.37976	4.17722	2.95091e-05	0.000129044	Verrucomicrobiota	Verrucomicrobiia	Verrucomicrobiales	Rubritaleaceae	Luteolibacter	Ordes
248.607	-3.93715	1.23394	-3.1907	0.00141927	0.00446868	Verrucomicrobiota	Verrucomicrobiia	Verrucomicrobiales	Verrucomicrobiaceae	unclassified	Ordes
7.02467	-24.06	6.34325	-3.793	0.000148836	0.000536004	Verrucomicrobiota	Verrucomicrobiia	Verrucomicrobiales	Verrucomicrobiaceae	Prosthecobacter	Ordes
33.4172	-6.17984	1.17636	-5.25334	1.49368e-07	9.56999e-07	Verrucomicrobiota	Verrucomicrobiia	Pedosphaerales	Pedosphaeraceae	unclassified	Ordes
37.7053	7.07408	1.76424	4.00971	6.07921e-05	0.000249974	Chlamydiota	Chlamydiia	Chlamydiales	Parachlamydiaceae	unclassified	Ordes
5.71918	-6.50542	1.94379	-3.34676	0.000817614	0.00266571	Myxococcota	Polyangiia	Polyangiales	Phaselicystaceae	Phaselicystis	Ordes
23.3133	-4.92628	1.4604	-3.37325	0.000742872	0.00245103	Myxococcota	Polyangiia	Polyangiales	Polyangiaceae	Pajaroellobacter	Ordes
16.5494	-26.5997	3.05162	-8.71656	2.86771e-18	7.52433e-17	Myxococcota	Polyangiia	Polyangiales	Polyangiaceae	unclassified	Ordes
36.7735	-8.07176	1.85787	-4.34462	1.39514e-05	6.40603e-05	Myxococcota	Polyangiia	mle1-27	unclassified	unclassified	Ordes
21.4484	-5.39299	1.87361	-2.8784	0.003997	0.0118406	Thermodesulfobacteriota	Desulfovibrionia	Desulfovibrionales	Desulfovibrionaceae	Desulfovibrio	Ordes
49.4679	-10.4788	1.43509	-7.30185	2.83835e-13	4.46838e-12	Myxococcota	Polyangiia	Haliangiales	Haliangiaceae	unclassified	Ordes
846.491	3.7612	0.77831	4.83252	1.34814e-06	7.28261e-06	Pseudomonadota	Alphaproteobacteria	Defluviicoccales	Defluviicoccaceae	Defluviicoccus	Ordes
5.93841	-6.06111	1.61933	-3.74298	0.000181852	0.000638219	Pseudomonadota	Alphaproteobacteria	Sphingomonadales	Sphingomonadaceae	Rhizorhabdus	Ordes
36.5327	-6.68985	1.21416	-5.50984	3.59159e-08	2.67428e-07	Pseudomonadota	Alphaproteobacteria	Sphingomonadales	Sphingomonadaceae	unclassified	Ordes
5.12368	-7.3368	2.2012	-3.3331	0.000858853	0.00275133	Pseudomonadota	Alphaproteobacteria	Sphingomonadales	Sphingomonadaceae	Rhizorhapis	Ordes
135.303	-10.9193	1.39583	-7.82282	5.16522e-15	9.81391e-14	Pseudomonadota	Alphaproteobacteria	Sphingomonadales	Sphingomonadaceae	Novosphingobium	Ordes
40.0275	-6.81777	1.25258	-5.44298	5.23974e-08	3.65455e-07	Pseudomonadota	Alphaproteobacteria	Rhodobacterales	Paracoccaceae	Paracoccus	Ordes
442.138	-2.70327	0.536456	-5.03914	4.67637e-07	2.80074e-06	Pseudomonadota	Alphaproteobacteria	Rhodobacterales	Paracoccaceae	unclassified	Ordes
28.1487	-34.8931	2.1649	-16.1177	1.91711e-58	3.5211e-56	Pseudomonadota	Alphaproteobacteria	Rhodobacterales	Paracoccaceae	Cypionkella	Ordes
171.23	-8.34778	1.36356	-6.12206	9.23747e-10	7.95288e-09	Pseudomonadota	Alphaproteobacteria	Rhodobacterales	Paracoccaceae	Fuscovulum	Ordes
24.0247	-5.92488	1.4641	-4.04677	5.1929e-05	0.000218419	Pseudomonadota	Alphaproteobacteria	Hyphomicrobiales	Rhizobiaceae	Ensifer	Ordes
111.836	-2.36942	0.547253	-4.32967	1.49332e-05	6.74442e-05	Pseudomonadota	Alphaproteobacteria	Hyphomicrobiales	Rhizobiaceae	unclassified	Ordes
737.88	1.54137	0.404212	3.81328	0.000137137	0.000500415	Pseudomonadota	Alphaproteobacteria	Hyphomicrobiales	Hyphomicrobiaceae	Hyphomicrobium	Ordes
145.86	2.99246	0.525333	5.69631	1.22428e-08	9.63682e-08	Pseudomonadota	Alphaproteobacteria	Hyphomicrobiales	Hyphomicrobiaceae	unclassified	Ordes
6.64166	-7.64895	2.03266	-3.76302	0.000167872	0.000596757	Pseudomonadota	Alphaproteobacteria	Caulobacterales	Hyphomonadaceae	SWB02	Ordes
21.8041	-6.81301	1.16146	-5.86589	4.46723e-09	3.61977e-08	Pseudomonadota	Alphaproteobacteria	Caulobacterales	Caulobacteraceae	unclassified	Ordes
58.3334	-7.38026	1.36369	-5.41196	6.23379e-08	4.13834e-07	Pseudomonadota	Alphaproteobacteria	Hyphomicrobiales	Devosiaceae	unclassified	Ordes
10.1529	5.75885	1.85241	3.10884	0.00187825	0.00574953	Pseudomonadota	Alphaproteobacteria	Hyphomicrobiales	Xanthobacteraceae	Rhodopseudomonas	Ordes
17.0946	-7.13715	1.89765	-3.76106	0.000169197	0.000597614	Pseudomonadota	Alphaproteobacteria	Micropepsales	Micropepsaceae	unclassified	Ordes
74.455	-7.49951	1.2631	-5.93739	2.89597e-09	2.38161e-08	Pseudomonadota	Alphaproteobacteria	Hyphomicrobiales	A0839	unclassified	Ordes
146.188	-3.8203	0.783183	-4.87792	1.07211e-06	6.0279e-06	Pseudomonadota	Alphaproteobacteria	unclassified	unclassified	unclassified	Ordes
165.3	-9.69914	1.16929	-8.29493	1.08648e-16	2.49439e-15	Pseudomonadota	Gammaproteobacteria	Burkholderiales	Rhodocyclaceae	Candidatus Accumulibacter	Ordes
11.815	-6.23467	2.19595	-2.83916	0.00452322	0.0131651	Pseudomonadota	Gammaproteobacteria	Burkholderiales	Burkholderiaceae	Ephemeroptericola	Ordes
14.6325	-7.5969	1.48096	-5.12971	2.90192e-07	1.77662e-06	Pseudomonadota	Gammaproteobacteria	Burkholderiales	Nitrosomonadaceae	Nitrosomonas	Ordes
114.649	-8.0351	1.22633	-6.55216	5.67114e-11	6.37714e-10	Pseudomonadota	Gammaproteobacteria	Burkholderiales	Rhodocyclaceae	Propionivibrio	Ordes
329.15	-4.06575	0.968604	-4.19754	2.69829e-05	0.0001199	Pseudomonadota	Gammaproteobacteria	Burkholderiales	unclassified	unclassified	Ordes
40.5609	-6.30046	1.30801	-4.81682	1.45865e-06	7.80308e-06	Pseudomonadota	Gammaproteobacteria	Burkholderiales	Rhodocyclaceae	Thauera	Ordes
531.03	-12.6962	1.42463	-8.9119	5.01647e-19	1.5356e-17	Pseudomonadota	Gammaproteobacteria	Burkholderiales	Comamonadaceae	Acidovorax	Ordes
153.598	-11.6493	1.87252	-6.22123	4.93275e-10	4.38378e-09	Pseudomonadota	Gammaproteobacteria	Burkholderiales	Comamonadaceae	Rhodoferax	Ordes
22.2695	-28.2269	3.78429	-7.45897	8.7199e-14	1.45596e-12	Pseudomonadota	Gammaproteobacteria	Burkholderiales	Comamonadaceae	Polaromonas	Ordes
83.4966	-8.3614	2.08147	-4.01706	5.89293e-05	0.000244136	Pseudomonadota	Gammaproteobacteria	Burkholderiales	Comamonadaceae	Variovorax	Ordes
72.5381	-8.13654	1.49074	-5.45805	4.81392e-08	3.4284e-07	Pseudomonadota	Gammaproteobacteria	Burkholderiales	Comamonadaceae	Aquabacterium	Ordes
64.7429	-8.89652	1.64341	-5.41344	6.18245e-08	4.13834e-07	Pseudomonadota	Gammaproteobacteria	Burkholderiales	Comamonadaceae	Ideonella	Ordes
245.409	-9.55541	1.09366	-8.73709	2.39197e-18	6.58988e-17	Pseudomonadota	Gammaproteobacteria	Burkholderiales	Comamonadaceae	Simplicispira	Ordes
2053.67	-5.70357	0.640831	-8.90028	5.57064e-19	1.61549e-17	Pseudomonadota	Gammaproteobacteria	Burkholderiales	Comamonadaceae	unclassified	Ordes
670.25	-7.36031	1.06914	-6.88431	5.80663e-12	7.27149e-11	Pseudomonadota	Gammaproteobacteria	Burkholderiales	Comamonadaceae	Comamonas	Ordes
52.6278	-10.5522	2.13554	-4.94122	7.76367e-07	4.50293e-06	Pseudomonadota	Gammaproteobacteria	Burkholderiales	Rhodocyclaceae	Ferribacterium	Ordes
572.759	-13.2905	1.44198	-9.21685	3.05968e-20	9.91696e-19	Pseudomonadota	Gammaproteobacteria	Burkholderiales	Rhodocyclaceae	unclassified	Ordes
465.028	-7.52327	0.868319	-8.66417	4.54813e-18	1.08957e-16	Pseudomonadota	Gammaproteobacteria	Burkholderiales	Rhodocyclaceae	Dechloromonas	Ordes
52.0809	-8.87033	1.38118	-6.42228	1.34251e-10	1.36986e-09	Pseudomonadota	Gammaproteobacteria	Burkholderiales	Rhodocyclaceae	Dechlorobacter	Ordes
31.1925	-7.34042	1.85239	-3.96267	7.41155e-05	0.000299244	Pseudomonadota	Gammaproteobacteria	Burkholderiales	Nitrosomonadaceae	oc32	Ordes
143.726	-9.5418	1.68229	-5.67191	1.41218e-08	1.08071e-07	Pseudomonadota	Gammaproteobacteria	Burkholderiales	Rhodocyclaceae	Zoogloea	Ordes
65.1608	-8.3576	1.75238	-4.76928	1.84888e-06	9.34616e-06	Pseudomonadota	Gammaproteobacteria	Burkholderiales	Rhodocyclaceae	Uliginosibacterium	Ordes
172.567	-11.7895	1.42594	-8.26789	1.36354e-16	3.00525e-15	Pseudomonadota	Gammaproteobacteria	Burkholderiales	Sutterellaceae	AAP99	Ordes
77.8007	-32.4749	2.54599	-12.7553	2.91176e-37	2.29197e-35	Pseudomonadota	Gammaproteobacteria	Burkholderiales	Rhodocyclaceae	Sulfuritalea	Ordes
9.03168	-7.56772	1.84218	-4.10803	3.99053e-05	0.000170448	Pseudomonadota	Gammaproteobacteria	Burkholderiales	Rhodocyclaceae	Rugosibacter	Ordes
50.7852	-6.54727	1.36145	-4.80904	1.51657e-06	7.95837e-06	Pseudomonadota	Gammaproteobacteria	Burkholderiales	Burkholderiaceae	unclassified	Ordes
4.8269	-6.17222	2.08569	-2.95932	0.00308323	0.00933438	Pseudomonadota	Gammaproteobacteria	Burkholderiales	Burkholderiaceae	Lautropia	Ordes
13.7626	5.6066	1.66961	3.35802	0.000785023	0.00257469	Pseudomonadota	Gammaproteobacteria	Burkholderiales	Alcaligenaceae	unclassified	Ordes
36.62	-4.33362	1.54552	-2.80399	0.00504745	0.0144851	Pseudomonadota	Gammaproteobacteria	Burkholderiales	Neisseriaceae	unclassified	Ordes
357.795	-23.25	2.18164	-10.6571	1.61486e-26	7.41491e-25	Pseudomonadota	Gammaproteobacteria	Burkholderiales	Oxalobacteraceae	Undibacterium	Ordes
32.1487	-7.16982	1.87149	-3.83107	0.000127585	0.000474995	Pseudomonadota	Gammaproteobacteria	Lysobacterales	Rhodanobacteraceae	Pseudolysobacter	Ordes
152.208	-4.64516	1.17995	-3.93675	8.25914e-05	0.000329767	Pseudomonadota	Gammaproteobacteria	Lysobacterales	Lysobacteraceae	Thermomonas	Ordes
232.913	22.303	1.96645	11.3418	8.14891e-30	4.49005e-28	Pseudomonadota	Gammaproteobacteria	Lysobacterales	Rhodanobacteraceae	unclassified	Ordes
95.8583	19.593	2.8082	6.97706	3.01414e-12	3.95427e-11	Pseudomonadota	Gammaproteobacteria	Lysobacterales	Rhodanobacteraceae	Chujaibacter	Ordes
316.587	-5.75843	0.795877	-7.23533	4.64389e-13	6.91564e-12	Pseudomonadota	Gammaproteobacteria	Competibacterales	Competibacteraceae	Candidatus Competibacter	Ordes
359.34	26.7629	1.88693	14.1833	1.16197e-45	1.28049e-43	Pseudomonadota	Gammaproteobacteria	Lysobacterales	Rhodanobacteraceae	Rhodanobacter	Ordes
4.66667	-6.53207	2.17807	-2.99902	0.00270854	0.00824532	Pseudomonadota	Gammaproteobacteria	Ga0077536	unclassified	unclassified	Ordes
10.066	-7.60639	1.27019	-5.98836	2.11963e-09	1.79679e-08	Pseudomonadota	Gammaproteobacteria	Gammaproteobacteria Incertae Sedis	Unknown Family	Acidibacter	Ordes
8.5814	-8.09728	1.64429	-4.92448	8.45844e-07	4.80474e-06	Pseudomonadota	Gammaproteobacteria	R7C24	unclassified	unclassified	Ordes
22.3009	-4.80368	0.933367	-5.14661	2.65234e-07	1.64206e-06	Pseudomonadota	Gammaproteobacteria	CCM19a	unclassified	unclassified	Ordes
29.5451	7.18374	1.22948	5.8429	5.12984e-09	4.09643e-08	Pseudomonadota	Gammaproteobacteria	Legionellales	Legionellaceae	Legionella	Ordes
26.1603	-4.77417	1.10738	-4.31124	1.62345e-05	7.27252e-05	Pseudomonadota	Gammaproteobacteria	unclassified	unclassified	unclassified	Ordes
145.864	3.77409	0.967462	3.90102	9.5789e-05	0.000369305	Pseudomonadota	Gammaproteobacteria	Enterobacterales	Enterobacteriaceae	unclassified	Ordes
4608.91	8.02243	1.0776	7.44469	9.71726e-14	1.57477e-12	Pseudomonadota	Gammaproteobacteria	Enterobacterales	Aeromonadaceae	Aeromonas	Ordes
54.4433	-4.72502	1.21795	-3.8795	0.000104674	0.000400522	Acidobacteriota	Holophagae	Subgroup 7	unclassified	unclassified	Ordes
3.63997	-5.11809	1.53397	-3.3365	0.00084841	0.00273376	Bdellovibrionota	Oligoflexia	0319-6G20	unclassified	unclassified	Ordes
6.00861	-7.74235	1.88105	-4.11597	3.85562e-05	0.000165972	Latescibacterota	unclassified	unclassified	unclassified	unclassified	Ordes
51.5891	-8.87198	1.39796	-6.34639	2.20432e-10	2.13084e-09	Acidobacteriota	Vicinamibacteria	Vicinamibacterales	Vicinamibacteraceae	unclassified	Ordes
26.9462	-8.46953	1.35452	-6.25279	4.03187e-10	3.76536e-09	Acidobacteriota	Vicinamibacteria	Vicinamibacterales	unclassified	unclassified	Ordes
77.0833	-9.80239	1.52214	-6.43987	1.19575e-10	1.26361e-09	Acidobacteriota	Vicinamibacteria	Subgroup 17	unclassified	unclassified	Ordes
74.1449	-10.6612	2.05152	-5.19674	2.0281e-07	1.26986e-06	Acidobacteriota	Blastocatellia	Blastocatellales	Blastocatellaceae	unclassified	Ordes
406.631	-7.82553	1.46162	-5.35402	8.6021e-08	5.64257e-07	Acidobacteriota	Blastocatellia	Blastocatellales	Blastocatellaceae	JGI 0001001-H03	Ordes
29.3524	-9.57706	2.19152	-4.37005	1.24219e-05	5.8004e-05	Acidobacteriota	Blastocatellia	11-24	unclassified	unclassified	Ordes
94.7099	8.27927	1.29941	6.37154	1.87141e-10	2.27138e-09	Gemmatimonadota	Gemmatimonadia	Gemmatimonadales	Gemmatimonadaceae	unclassified	Vilagarcia_de_Arousa
8.29663	-8.54284	2.56153	-3.33506	0.000852811	0.00393948	Synergistota	Synergistia	Synergistales	Synergistaceae	unclassified	Vilagarcia_de_Arousa
17.5849	-5.75115	1.69196	-3.3991	0.000676076	0.00318881	Bacillota	Clostridia	Christensenellales	Christensenellaceae	Christensenellaceae R-7 group	Vilagarcia_de_Arousa
23.3167	-9.95503	1.42513	-6.98534	2.84175e-12	4.0908e-11	Bacillota	Clostridia	Oscillospirales	Ruminococcaceae	Ruminococcus	Vilagarcia_de_Arousa
6.32462	-8.51979	3.22783	-2.63948	0.00830338	0.0317271	Bacillota	Clostridia	Oscillospirales	[Eubacterium] coprostanoligenes group	unclassified	Vilagarcia_de_Arousa
29.1822	-9.69989	2.37986	-4.07583	4.58514e-05	0.000260386	Bacillota	Clostridia	Oscillospirales	Ruminococcaceae	Faecalibacterium	Vilagarcia_de_Arousa
29.2191	-7.81533	1.63577	-4.77776	1.77262e-06	1.19267e-05	Bacillota	Clostridia	Oscillospirales	Ruminococcaceae	unclassified	Vilagarcia_de_Arousa
15.0922	-8.36164	2.14034	-3.90669	9.35696e-05	0.000512563	Bacillota	Clostridia	Oscillospirales	Oscillospiraceae	UCG-002	Vilagarcia_de_Arousa
11.9547	-9.16504	3.12412	-2.93363	0.00335019	0.0138251	Bacillota	Clostridia	Oscillospirales	Oscillospiraceae	NK4A214 group	Vilagarcia_de_Arousa
27.7977	-8.06355	1.27216	-6.33846	2.32076e-10	2.7626e-09	Bacillota	Bacilli	Lactobacillales	Streptococcaceae	Streptococcus	Vilagarcia_de_Arousa
27.6342	-20.4591	2.58352	-7.91905	2.39334e-15	5.10854e-14	Bacillota	Bacilli	Lactobacillales	Streptococcaceae	Lactococcus	Vilagarcia_de_Arousa
48.7286	-37.4464	2.12935	-17.5859	3.16063e-69	9.78215e-67	Bacillota	Clostridia	Peptostreptococcales-Tissierellales	Peptostreptococcaceae	Acetoanaerobium	Vilagarcia_de_Arousa
53.3747	2.49918	0.863233	2.89514	0.00378995	0.0152336	Bacillota	Clostridia	Peptostreptococcales-Tissierellales	Peptostreptococcaceae	Terrisporobacter	Vilagarcia_de_Arousa
477.288	2.56507	0.582104	4.40654	1.05034e-05	6.43725e-05	Bacillota	Clostridia	Peptostreptococcales-Tissierellales	Peptostreptococcaceae	Romboutsia	Vilagarcia_de_Arousa
55.6425	2.28326	0.609782	3.74439	0.00018083	0.000948592	Bacillota	Clostridia	Peptostreptococcales-Tissierellales	Peptostreptococcaceae	Intestinibacter	Vilagarcia_de_Arousa
29.1521	-28.08	2.12202	-13.2327	5.68337e-40	5.86334e-38	Bacillota	Clostridia	Peptostreptococcales-Tissierellales	Peptostreptococcaceae	Proteocatella	Vilagarcia_de_Arousa
12.1595	-7.52872	2.02319	-3.72122	0.000198262	0.00103129	Bacillota	Clostridia	Lachnospirales	Lachnospiraceae	Dorea	Vilagarcia_de_Arousa
89.055	-25.0603	2.57996	-9.71344	2.64262e-22	1.09052e-20	Bacillota	Clostridia	Lachnospirales	Lachnospiraceae	Falcatimonas	Vilagarcia_de_Arousa
22.5135	-8.50556	1.73146	-4.91235	8.99901e-07	6.32999e-06	Bacillota	Clostridia	Lachnospirales	Lachnospiraceae	Agathobacter	Vilagarcia_de_Arousa
60.1085	-8.73911	1.44471	-6.04904	1.45708e-09	1.45473e-08	Bacillota	Clostridia	Lachnospirales	Lachnospiraceae	Blautia	Vilagarcia_de_Arousa
10.5245	-7.00987	2.41281	-2.90527	0.00366935	0.0148453	Bacillota	Clostridia	Lachnospirales	Lachnospiraceae	unclassified	Vilagarcia_de_Arousa
17.2987	-4.73682	1.72219	-2.75046	0.00595112	0.0231682	Bacillota	Clostridia	Clostridiales	Clostridiaceae	unclassified	Vilagarcia_de_Arousa
256.506	2.26352	0.546101	4.14488	3.39994e-05	0.000198543	Bacillota	Clostridia	Clostridiales	Clostridiaceae	Clostridium	Vilagarcia_de_Arousa
15.4368	-10.4274	3.16085	-3.29892	0.000970593	0.00440918	Bacillota	Negativicutes	Veillonellales-Selenomonadales	Veillonellaceae	Megasphaera	Vilagarcia_de_Arousa
14.5459	-8.69524	2.13184	-4.07876	4.52772e-05	0.000259506	Bacillota	Negativicutes	Acidaminococcales	Acidaminococcaceae	Acidaminococcus	Vilagarcia_de_Arousa
29.6564	-9.66285	1.80457	-5.35465	8.57228e-08	7.47358e-07	Bacillota	Negativicutes	Acidaminococcales	Acidaminococcaceae	unclassified	Vilagarcia_de_Arousa
19.9166	-8.30326	1.2819	-6.47732	9.33672e-11	1.17948e-09	Bacillota	Bacilli	Lactobacillales	Carnobacteriaceae	Trichococcus	Vilagarcia_de_Arousa
9.79949	-8.66689	2.4582	-3.52571	0.000422352	0.00209149	Bacillota	Bacilli	Lactobacillales	Enterococcaceae	Enterococcus	Vilagarcia_de_Arousa
57.914	-3.80226	1.11913	-3.39752	0.000680005	0.00318881	Actinomycetota	Coriobacteriia	Coriobacteriales	Coriobacteriaceae	Collinsella	Vilagarcia_de_Arousa
170.481	-12.4833	1.5873	-7.86449	3.70613e-15	7.4003e-14	Bacteroidota	Bacteroidia	Bacteroidales	Bacteroidaceae	Bacteroides	Vilagarcia_de_Arousa
157.372	-12.211	1.64819	-7.40873	1.27515e-13	2.1333e-12	Bacteroidota	Bacteroidia	Bacteroidales	Prevotellaceae	Segatella	Vilagarcia_de_Arousa
139.367	-13.6444	2.16201	-6.31095	2.77326e-10	3.17898e-09	Bacteroidota	Bacteroidia	Bacteroidales	Prevotellaceae	unclassified	Vilagarcia_de_Arousa
34.4063	-11.4336	2.22605	-5.13626	2.80253e-07	2.12147e-06	Bacteroidota	Bacteroidia	Bacteroidales	unclassified	unclassified	Vilagarcia_de_Arousa
34.9511	-8.02793	1.62705	-4.93404	8.05479e-07	5.86578e-06	Bacteroidota	Bacteroidia	Bacteroidales	Paludibacteraceae	Paludibacter	Vilagarcia_de_Arousa
102.872	-41.5441	1.9891	-20.8859	7.1936e-97	4.45284e-94	Bacteroidota	Bacteroidia	Bacteroidales	Tannerellaceae	Macellibacteroides	Vilagarcia_de_Arousa
7.6765	-8.75915	2.28891	-3.82677	0.000129835	0.000686905	Bacteroidota	Bacteroidia	Bacteroidales	Paludibacteraceae	unclassified	Vilagarcia_de_Arousa
8.85396	-8.74365	2.7833	-3.14147	0.00168103	0.00727664	Bacteroidota	Bacteroidia	Bacteroidales	Tannerellaceae	Parabacteroides	Vilagarcia_de_Arousa
12.2656	-9.08697	2.82849	-3.21265	0.00131515	0.00585667	Bacteroidota	Bacteroidia	Bacteroidales	Rikenellaceae	Alistipes	Vilagarcia_de_Arousa
1457.27	6.30145	0.817846	7.70493	1.3091e-14	2.38333e-13	Bacteroidota	Bacteroidia	Flavobacteriales	Flavobacteriaceae	Flavobacterium	Vilagarcia_de_Arousa
424.729	-7.06675	1.1344	-6.22951	4.67886e-10	4.99347e-09	Bacteroidota	Bacteroidia	Flavobacteriales	Weeksellaceae	Chryseobacterium	Vilagarcia_de_Arousa
38.0325	-8.99248	1.70244	-5.28211	1.27705e-07	1.08287e-06	Bacteroidota	Bacteroidia	Flavobacteriales	Weeksellaceae	unclassified	Vilagarcia_de_Arousa
44.1694	-11.0483	1.34993	-8.18434	2.73799e-16	7.06174e-15	Bacteroidota	Bacteroidia	Flavobacteriales	Weeksellaceae	Cloacibacterium	Vilagarcia_de_Arousa
12.4088	-28.7159	2.26231	-12.6932	6.45228e-37	4.99246e-35	Bacteroidota	Bacteroidia	Bacteroidales	Rikenellaceae	Anaerocella	Vilagarcia_de_Arousa
11.7625	-5.22568	1.89134	-2.76295	0.00572808	0.022441	Bacteroidota	Bacteroidia	Bacteroidales	Prolixibacteraceae	WCHB1-32	Vilagarcia_de_Arousa
16.3754	-3.22668	1.13118	-2.85248	0.00433797	0.0173239	Bacteroidota	Bacteroidia	Sphingobacteriales	Lentimicrobiaceae	unclassified	Vilagarcia_de_Arousa
56.8047	6.95993	1.35519	5.13574	2.81035e-07	2.12147e-06	Bacteroidota	Bacteroidia	Chitinophagales	Chitinophagaceae	Ferruginibacter	Vilagarcia_de_Arousa
241.855	10.8983	1.09139	9.98568	1.7609e-23	7.78569e-22	Bacteroidota	Bacteroidia	Chitinophagales	Chitinophagaceae	unclassified	Vilagarcia_de_Arousa
27.0415	9.76596	2.46479	3.96219	7.42638e-05	0.000412767	Bacteroidota	Bacteroidia	Chitinophagales	Chitinophagaceae	Agriterribacter	Vilagarcia_de_Arousa
126.286	3.7756	0.8881	4.25132	2.12516e-05	0.000125283	Bacteroidota	Bacteroidia	Flavobacteriales	NS9 marine group	unclassified	Vilagarcia_de_Arousa
176.348	-11.9268	1.45171	-8.21563	2.11046e-16	5.67988e-15	Campylobacterota	Campylobacteria	Campylobacterales	Arcobacteraceae	Arcobacter	Vilagarcia_de_Arousa
253.867	13.4749	1.45442	9.26482	1.95399e-20	7.11481e-19	Bacillota	Bacilli	Mycoplasmatales	Mycoplasmataceae	Candidatus Lumbricincola	Vilagarcia_de_Arousa
244	9.56597	1.01304	9.44284	3.62819e-21	1.40366e-19	Actinomycetota	Acidimicrobiia	Microtrichales	Iamiaceae	Aquihabitans	Vilagarcia_de_Arousa
450.208	13.2003	1.09242	12.0835	1.29106e-33	8.87962e-32	Actinomycetota	Acidimicrobiia	Microtrichales	unclassified	unclassified	Vilagarcia_de_Arousa
28.078	9.3042	1.15214	8.07556	6.71672e-16	1.5991e-14	Actinomycetota	Acidimicrobiia	unclassified	unclassified	unclassified	Vilagarcia_de_Arousa
9.54781	4.79208	1.7524	2.73458	0.00624591	0.0241639	Actinomycetota	Acidimicrobiia	Microtrichales	Ilumatobacteraceae	unclassified	Vilagarcia_de_Arousa
216.772	10.484	1.15143	9.10517	8.61352e-20	2.80619e-18	Actinomycetota	Acidimicrobiia	Microtrichales	Microtrichaceae	IMCC26207	Vilagarcia_de_Arousa
121.682	7.45369	1.16142	6.41772	1.3833e-10	1.71253e-09	Actinomycetota	Acidimicrobiia	Acidimicrobiales	Acidimicrobiaceae	Acidiferrimicrobium	Vilagarcia_de_Arousa
18.207	7.9942	2.3374	3.42012	0.000625934	0.00300351	Actinomycetota	Actinobacteria	Micrococcales	Micrococcaceae	Arthrobacter	Vilagarcia_de_Arousa
16.2736	5.02966	1.81103	2.77724	0.00548231	0.021615	Actinomycetota	Actinobacteria	Micrococcales	Micrococcaceae	Glutamicibacter	Vilagarcia_de_Arousa
1003.04	6.71706	0.981458	6.84396	7.70309e-12	1.03657e-10	Actinomycetota	Actinobacteria	Micrococcales	Intrasporangiaceae	unclassified	Vilagarcia_de_Arousa
40.1908	-3.07933	1.17094	-2.6298	0.00854349	0.0324443	Actinomycetota	Actinobacteria	Micrococcales	Dermatophilaceae	unclassified	Vilagarcia_de_Arousa
1654.13	9.18602	0.87641	10.4814	1.05151e-25	5.42404e-24	Actinomycetota	Actinobacteria	PeM15	unclassified	unclassified	Vilagarcia_de_Arousa
37.016	-5.55858	1.1328	-4.90695	9.25023e-07	6.43358e-06	Actinomycetota	Actinobacteria	Micrococcales	unclassified	unclassified	Vilagarcia_de_Arousa
17.2027	10.5841	2.67219	3.96085	7.46849e-05	0.000412767	Actinomycetota	Actinobacteria	Micrococcales	Promicromonosporaceae	Cellulosimicrobium	Vilagarcia_de_Arousa
21.0794	10.0321	2.2274	4.50394	6.67062e-06	4.17082e-05	Actinomycetota	Actinobacteria	Micrococcales	Cellulomonadaceae	Cellulomonas	Vilagarcia_de_Arousa
133.739	12.1608	1.39537	8.71507	2.90574e-18	8.17569e-17	Actinomycetota	Actinobacteria	Micrococcales	Microbacteriaceae	unclassified	Vilagarcia_de_Arousa
76.7871	10.3268	1.29889	7.95052	1.85727e-15	4.1059e-14	Actinomycetota	Actinobacteria	Micrococcales	Microbacteriaceae	Galbitalea	Vilagarcia_de_Arousa
85.4185	3.92691	1.10497	3.55387	0.000379604	0.00189496	Actinomycetota	Actinobacteria	Micrococcales	Microbacteriaceae	Leucobacter	Vilagarcia_de_Arousa
233.625	7.50339	0.817992	9.17293	4.6032e-20	1.58299e-18	Actinomycetota	Actinobacteria	Micrococcales	Microbacteriaceae	Microbacterium	Vilagarcia_de_Arousa
24.0723	10.5302	1.18649	8.87506	6.98953e-19	2.16326e-17	Actinomycetota	Actinobacteria	Micrococcales	Demequinaceae	Demequina	Vilagarcia_de_Arousa
826.137	7.66845	0.715386	10.7193	8.26136e-27	4.64889e-25	Actinomycetota	Actinobacteria	unclassified	unclassified	unclassified	Vilagarcia_de_Arousa
65.0067	9.23601	1.42238	6.49336	8.39418e-11	1.0825e-09	Actinomycetota	Actinobacteria	Frankiales	Sporichthyaceae	Longivirga	Vilagarcia_de_Arousa
8.48654	8.77023	2.56668	3.41696	0.000633254	0.00301526	Actinomycetota	Actinobacteria	Frankiales	Frankiaceae	Jatrophihabitans	Vilagarcia_de_Arousa
15.6876	8.60409	1.88278	4.56989	4.87986e-06	3.08228e-05	Actinomycetota	Actinobacteria	Kitasatosporales	Streptomycetaceae	Streptomyces	Vilagarcia_de_Arousa
71.8469	5.94651	0.88275	6.73635	1.62411e-11	2.13899e-10	Actinomycetota	Actinobacteria	Frankiales	Nakamurellaceae	Nakamurella	Vilagarcia_de_Arousa
44.7992	9.40007	1.19514	7.86523	3.68409e-15	7.4003e-14	Actinomycetota	Actinobacteria	Mycobacteriales	Nocardiaceae	Rhodococcus	Vilagarcia_de_Arousa
2101.23	6.09761	0.586123	10.4033	2.39494e-25	1.14036e-23	Actinomycetota	Actinobacteria	Mycobacteriales	Mycobacteriaceae	Mycobacterium	Vilagarcia_de_Arousa
1744.46	2.30267	0.633823	3.63298	0.000280163	0.00142148	Actinomycetota	Actinobacteria	Mycobacteriales	Nocardiaceae	Gordonia	Vilagarcia_de_Arousa
129.414	-2.41832	0.865175	-2.79518	0.00518709	0.0205821	Actinomycetota	Actinobacteria	Bifidobacteriales	Bifidobacteriaceae	Bifidobacterium	Vilagarcia_de_Arousa
901.983	7.75777	1.00046	7.75423	8.88845e-15	1.66726e-13	Actinomycetota	Actinobacteria	Propionibacteriales	Nocardioidaceae	Nocardioides	Vilagarcia_de_Arousa
29.7927	9.26839	1.60546	5.77303	7.786e-09	7.30233e-08	Actinomycetota	Actinobacteria	Micrococcales	Microbacteriaceae	Agromyces	Vilagarcia_de_Arousa
1845.92	6.3773	1.29368	4.92959	8.24034e-07	5.93113e-06	Actinomycetota	Thermoleophilia	Solirubrobacterales	67-14	unclassified	Vilagarcia_de_Arousa
188.276	7.18095	1.35025	5.31823	1.04784e-07	9.00854e-07	Actinomycetota	Thermoleophilia	Solirubrobacterales	unclassified	unclassified	Vilagarcia_de_Arousa
309.282	8.17328	1.2991	6.2915	3.14409e-10	3.47534e-09	Actinomycetota	Thermoleophilia	Gaiellales	Gaiellaceae	Gaiella	Vilagarcia_de_Arousa
10.4049	7.08372	1.32053	5.3643	8.12637e-08	7.29018e-07	Acidobacteriota	Acidobacteriae	Bryobacterales	Bryobacteraceae	Paludibaculum	Vilagarcia_de_Arousa
7.98423	9.5566	3.00229	3.1831	0.00145705	0.00644225	Acidobacteriota	Acidobacteriae	Bryobacterales	Bryobacteraceae	unclassified	Vilagarcia_de_Arousa
571.575	6.60439	1.05203	6.27775	3.43516e-10	3.73046e-09	Chloroflexota	Anaerolineae	Caldilineales	Caldilineaceae	unclassified	Vilagarcia_de_Arousa
533.822	9.32964	1.20081	7.76942	7.88437e-15	1.52513e-13	Chloroflexota	Chloroflexia	Thermomicrobiales	JG30-KF-CM45	unclassified	Vilagarcia_de_Arousa
262.114	8.012	1.27132	6.3021	2.93645e-10	3.30484e-09	Chloroflexota	KD4-96	unclassified	unclassified	unclassified	Vilagarcia_de_Arousa
153.422	6.24395	1.33931	4.66206	3.13064e-06	2.01861e-05	Planctomycetota	Planctomycetes	Pirellulales	Pirellulaceae	unclassified	Vilagarcia_de_Arousa
24.7845	5.23469	1.50442	3.47955	0.000502265	0.00246748	Planctomycetota	Planctomycetes	Pirellulales	Pirellulaceae	Pir4 lineage	Vilagarcia_de_Arousa
23.4026	7.24	1.39075	5.20584	1.93121e-07	1.55249e-06	Planctomycetota	Planctomycetes	Planctomycetales	unclassified	unclassified	Vilagarcia_de_Arousa
4.71969	6.0158	2.02219	2.9749	0.00293087	0.0122582	Planctomycetota	Planctomycetes	Planctomycetales	Rubinisphaeraceae	Planctomicrobium	Vilagarcia_de_Arousa
150.058	4.31419	1.30836	3.2974	0.000975862	0.00440918	Planctomycetota	Planctomycetes	Gemmatales	Gemmataceae	unclassified	Vilagarcia_de_Arousa
22.1347	8.77186	1.78324	4.91905	8.69657e-07	6.18756e-06	Planctomycetota	Planctomycetes	Gemmatales	Gemmataceae	Gemmata	Vilagarcia_de_Arousa
23.5548	11.7395	3.1674	3.70635	0.000210266	0.00107936	Planctomycetota	Planctomycetes	Isosphaerales	Isosphaeraceae	Singulisphaera	Vilagarcia_de_Arousa
256.335	12.4701	1.80858	6.89493	5.38905e-12	7.41293e-11	Planctomycetota	Planctomycetes	Isosphaerales	Isosphaeraceae	Paludisphaera	Vilagarcia_de_Arousa
99.5066	8.1241	1.69132	4.8034	1.55997e-06	1.06113e-05	Planctomycetota	Planctomycetes	Isosphaerales	Isosphaeraceae	Isosphaera	Vilagarcia_de_Arousa
64.3473	11.8029	1.58805	7.43235	1.06683e-13	1.83435e-12	Planctomycetota	Planctomycetes	Isosphaerales	Isosphaeraceae	Aquisphaera	Vilagarcia_de_Arousa
130.616	10.6317	1.51208	7.03115	2.04833e-12	3.01884e-11	Planctomycetota	Planctomycetes	Isosphaerales	Isosphaeraceae	unclassified	Vilagarcia_de_Arousa
35.619	9.57729	1.66457	5.75362	8.73511e-09	8.0702e-08	Planctomycetota	Planctomycetes	Isosphaerales	Isosphaeraceae	Tautonia	Vilagarcia_de_Arousa
232.868	12.0432	1.36115	8.84781	8.92545e-19	2.63088e-17	Verrucomicrobiota	Verrucomicrobiia	Verrucomicrobiales	Rubritaleaceae	Luteolibacter	Vilagarcia_de_Arousa
248.607	9.30784	1.47044	6.32996	2.45233e-10	2.86413e-09	Verrucomicrobiota	Verrucomicrobiia	Verrucomicrobiales	Verrucomicrobiaceae	unclassified	Vilagarcia_de_Arousa
3.21053	7.09784	2.43355	2.91666	0.00353805	0.0145036	Verrucomicrobiota	Verrucomicrobiia	Chthoniobacterales	Terrimicrobiaceae	Terrimicrobium	Vilagarcia_de_Arousa
37.7053	9.11942	1.76032	5.18055	2.2123e-07	1.73344e-06	Chlamydiota	Chlamydiia	Chlamydiales	Parachlamydiaceae	unclassified	Vilagarcia_de_Arousa
21.4484	-8.72856	1.86279	-4.68574	2.78951e-06	1.81758e-05	Thermodesulfobacteriota	Desulfovibrionia	Desulfovibrionales	Desulfovibrionaceae	Desulfovibrio	Vilagarcia_de_Arousa
736.564	5.85321	1.57961	3.70548	0.00021099	0.00107936	Pseudomonadota	Alphaproteobacteria	Tistrellales	Geminicoccaceae	Candidatus Alysiosphaera	Vilagarcia_de_Arousa
109.299	5.03904	0.633611	7.9529	1.8219e-15	4.1059e-14	Pseudomonadota	Alphaproteobacteria	Acetobacterales	Acetobacteraceae	Roseomonas	Vilagarcia_de_Arousa
32.3339	7.85449	1.03296	7.60387	2.87413e-14	5.08311e-13	Pseudomonadota	Alphaproteobacteria	Acetobacterales	Acetobacteraceae	unclassified	Vilagarcia_de_Arousa
42.1358	6.42193	1.49988	4.28162	1.85539e-05	0.000110432	Pseudomonadota	Alphaproteobacteria	Sphingomonadales	Sphingomonadaceae	Sphingopyxis	Vilagarcia_de_Arousa
38.6618	3.5058	1.12797	3.10806	0.00188321	0.00809517	Pseudomonadota	Alphaproteobacteria	Rhodobacterales	Paracoccaceae	Amaricoccus	Vilagarcia_de_Arousa
40.0275	-6.49843	1.25201	-5.19042	2.09823e-07	1.66513e-06	Pseudomonadota	Alphaproteobacteria	Rhodobacterales	Paracoccaceae	Paracoccus	Vilagarcia_de_Arousa
442.138	12.1326	1.05452	11.5053	1.24023e-30	7.67699e-29	Pseudomonadota	Alphaproteobacteria	Rhodobacterales	Paracoccaceae	unclassified	Vilagarcia_de_Arousa
39.8258	6.80973	1.19363	5.70506	1.16304e-08	1.05871e-07	Pseudomonadota	Alphaproteobacteria	Hyphomicrobiales	Rhizobiaceae	Mesorhizobium	Vilagarcia_de_Arousa
111.836	4.39792	0.602179	7.30334	2.80705e-13	4.4553e-12	Pseudomonadota	Alphaproteobacteria	Hyphomicrobiales	Rhizobiaceae	unclassified	Vilagarcia_de_Arousa
42.9574	7.49911	1.2532	5.98397	2.17768e-09	2.13965e-08	Pseudomonadota	Alphaproteobacteria	Hyphomicrobiales	Kaistiaceae	Kaistia	Vilagarcia_de_Arousa
737.88	6.1769	1.02087	6.05061	1.443e-09	1.45473e-08	Pseudomonadota	Alphaproteobacteria	Hyphomicrobiales	Hyphomicrobiaceae	Hyphomicrobium	Vilagarcia_de_Arousa
21.5219	4.38313	1.2318	3.5583	0.000373264	0.00187846	Pseudomonadota	Alphaproteobacteria	Hyphomicrobiales	Hyphomicrobiaceae	Pedomicrobium	Vilagarcia_de_Arousa
21.8041	3.58799	0.800607	4.48158	7.40911e-06	4.58624e-05	Pseudomonadota	Alphaproteobacteria	Caulobacterales	Caulobacteraceae	unclassified	Vilagarcia_de_Arousa
290.277	-5.37562	1.61988	-3.31852	0.000904953	0.00414938	Pseudomonadota	Alphaproteobacteria	Caulobacterales	Caulobacteraceae	Brevundimonas	Vilagarcia_de_Arousa
58.3334	8.40299	1.36398	6.16066	7.24445e-10	7.60053e-09	Pseudomonadota	Alphaproteobacteria	Hyphomicrobiales	Devosiaceae	unclassified	Vilagarcia_de_Arousa
77.38	4.07872	0.938659	4.34526	1.3911e-05	8.36008e-05	Pseudomonadota	Alphaproteobacteria	Hyphomicrobiales	Beijerinckiaceae	Bosea	Vilagarcia_de_Arousa
252.026	6.47783	0.884771	7.32147	2.45267e-13	3.99527e-12	Pseudomonadota	Alphaproteobacteria	Hyphomicrobiales	Xanthobacteraceae	unclassified	Vilagarcia_de_Arousa
19.0471	7.95235	1.51273	5.25694	1.4647e-07	1.19296e-06	Pseudomonadota	Alphaproteobacteria	Hyphomicrobiales	Xanthobacteraceae	Pseudorhodoplanes	Vilagarcia_de_Arousa
41.8826	3.55966	1.03466	3.4404	0.000580857	0.00283111	Pseudomonadota	Alphaproteobacteria	Hyphomicrobiales	Xanthobacteraceae	Bradyrhizobium	Vilagarcia_de_Arousa
71.5971	6.98567	1.1379	6.1391	8.29877e-10	8.56157e-09	Pseudomonadota	Alphaproteobacteria	Hyphomicrobiales	unclassified	unclassified	Vilagarcia_de_Arousa
146.188	6.95388	1.18157	5.88528	3.97371e-09	3.78419e-08	Pseudomonadota	Alphaproteobacteria	unclassified	unclassified	unclassified	Vilagarcia_de_Arousa
165.3	-3.2172	1.22773	-2.62045	0.00878132	0.0331441	Pseudomonadota	Gammaproteobacteria	Burkholderiales	Rhodocyclaceae	Candidatus Accumulibacter	Vilagarcia_de_Arousa
11.815	-6.67997	2.19339	-3.0455	0.0023229	0.00991638	Pseudomonadota	Gammaproteobacteria	Burkholderiales	Burkholderiaceae	Ephemeroptericola	Vilagarcia_de_Arousa
114.649	-7.14362	1.35486	-5.27258	1.34522e-07	1.12525e-06	Pseudomonadota	Gammaproteobacteria	Burkholderiales	Rhodocyclaceae	Propionivibrio	Vilagarcia_de_Arousa
329.15	3.75873	0.972683	3.86429	0.000111413	0.000599692	Pseudomonadota	Gammaproteobacteria	Burkholderiales	unclassified	unclassified	Vilagarcia_de_Arousa
40.5609	-6.71266	1.304	-5.14773	2.63655e-07	2.04003e-06	Pseudomonadota	Gammaproteobacteria	Burkholderiales	Rhodocyclaceae	Thauera	Vilagarcia_de_Arousa
531.03	-9.35963	1.15041	-8.13588	4.08973e-16	1.01262e-14	Pseudomonadota	Gammaproteobacteria	Burkholderiales	Comamonadaceae	Acidovorax	Vilagarcia_de_Arousa
153.598	-7.22039	1.87476	-3.85137	0.000117457	0.000626777	Pseudomonadota	Gammaproteobacteria	Burkholderiales	Comamonadaceae	Rhodoferax	Vilagarcia_de_Arousa
36.6397	10.5327	2.40324	4.38269	1.1722e-05	7.11366e-05	Pseudomonadota	Gammaproteobacteria	Burkholderiales	Comamonadaceae	Rhizobacter	Vilagarcia_de_Arousa
83.4966	7.73699	1.88541	4.10361	4.06746e-05	0.000235304	Pseudomonadota	Gammaproteobacteria	Burkholderiales	Comamonadaceae	Variovorax	Vilagarcia_de_Arousa
72.5381	-7.38237	1.49125	-4.95047	7.40357e-07	5.45572e-06	Pseudomonadota	Gammaproteobacteria	Burkholderiales	Comamonadaceae	Aquabacterium	Vilagarcia_de_Arousa
245.409	-7.75123	1.31058	-5.91435	3.33187e-09	3.22255e-08	Pseudomonadota	Gammaproteobacteria	Burkholderiales	Comamonadaceae	Simplicispira	Vilagarcia_de_Arousa
670.25	-9.59371	0.635318	-15.1007	1.60343e-51	3.30841e-49	Pseudomonadota	Gammaproteobacteria	Burkholderiales	Comamonadaceae	Comamonas	Vilagarcia_de_Arousa
52.6278	-7.18874	2.1374	-3.3633	0.000770157	0.00358442	Pseudomonadota	Gammaproteobacteria	Burkholderiales	Rhodocyclaceae	Ferribacterium	Vilagarcia_de_Arousa
52.0809	-5.37728	1.39136	-3.86476	0.000111201	0.000599692	Pseudomonadota	Gammaproteobacteria	Burkholderiales	Rhodocyclaceae	Dechlorobacter	Vilagarcia_de_Arousa
143.726	-8.63949	1.61267	-5.35726	8.44954e-08	7.47181e-07	Pseudomonadota	Gammaproteobacteria	Burkholderiales	Rhodocyclaceae	Zoogloea	Vilagarcia_de_Arousa
16.9021	-8.17063	2.58174	-3.16478	0.00155199	0.00681335	Pseudomonadota	Gammaproteobacteria	Burkholderiales	Rhodocyclaceae	Niveibacterium	Vilagarcia_de_Arousa
13.7626	-7.86721	1.6539	-4.75677	1.96715e-06	1.29539e-05	Pseudomonadota	Gammaproteobacteria	Burkholderiales	Alcaligenaceae	unclassified	Vilagarcia_de_Arousa
6.60222	-7.5064	2.37543	-3.16003	0.00157756	0.00687681	Pseudomonadota	Gammaproteobacteria	Burkholderiales	Neisseriaceae	Vitreoscilla	Vilagarcia_de_Arousa
36.62	-10.5124	1.51619	-6.93342	4.10775e-12	5.77886e-11	Pseudomonadota	Gammaproteobacteria	Burkholderiales	Neisseriaceae	unclassified	Vilagarcia_de_Arousa
357.795	-28.3558	2.17999	-13.0073	1.11183e-38	9.8318e-37	Pseudomonadota	Gammaproteobacteria	Burkholderiales	Oxalobacteraceae	Undibacterium	Vilagarcia_de_Arousa
484.545	12.9229	0.964579	13.3974	6.25963e-41	7.74942e-39	Pseudomonadota	Gammaproteobacteria	Burkholderiales	SC-I-84	unclassified	Vilagarcia_de_Arousa
47.5604	-8.9018	2.76327	-3.22147	0.00127534	0.00572053	Pseudomonadota	Gammaproteobacteria	Burkholderiales	Oxalobacteraceae	Janthinobacterium	Vilagarcia_de_Arousa
26.1918	8.93264	3.07018	2.90948	0.0036203	0.0147432	Pseudomonadota	Gammaproteobacteria	Lysobacterales	Lysobacteraceae	Luteimonas	Vilagarcia_de_Arousa
232.913	9.14258	1.91813	4.76641	1.87538e-06	1.24824e-05	Pseudomonadota	Gammaproteobacteria	Lysobacterales	Rhodanobacteraceae	unclassified	Vilagarcia_de_Arousa
12.8494	10.576	3.08232	3.43118	0.000600965	0.00290623	Pseudomonadota	Gammaproteobacteria	Lysobacterales	Lysobacteraceae	Arenimonas	Vilagarcia_de_Arousa
359.34	28.1645	1.88677	14.9273	2.18909e-50	3.38762e-48	Pseudomonadota	Gammaproteobacteria	Lysobacterales	Rhodanobacteraceae	Rhodanobacter	Vilagarcia_de_Arousa
530.058	6.05331	1.15056	5.26118	1.43131e-07	1.18131e-06	Pseudomonadota	Gammaproteobacteria	Lysobacterales	Rhodanobacteraceae	Dokdonella	Vilagarcia_de_Arousa
29.5451	3.84163	0.833091	4.61129	4.00171e-06	2.55367e-05	Pseudomonadota	Gammaproteobacteria	Legionellales	Legionellaceae	Legionella	Vilagarcia_de_Arousa
546.36	3.71095	0.757305	4.9002	9.57385e-07	6.58468e-06	Pseudomonadota	Gammaproteobacteria	Pseudomonadales	Pseudomonadaceae	Pseudomonas	Vilagarcia_de_Arousa
6.04914	-7.35718	2.74506	-2.68015	0.00735884	0.0282927	Pseudomonadota	Gammaproteobacteria	Enterobacterales	Enterobacteriaceae	Escherichia-Shigella	Vilagarcia_de_Arousa
4608.91	7.59436	1.06771	7.11274	1.13758e-12	1.71746e-11	Pseudomonadota	Gammaproteobacteria	Enterobacterales	Aeromonadaceae	Aeromonas	Vilagarcia_de_Arousa
46.2923	6.8549	2.32833	2.94413	0.00323868	0.0134547	Pseudomonadota	Gammaproteobacteria	Enterobacterales	Shewanellaceae	Shewanella	Vilagarcia_de_Arousa
26.1031	10.4644	1.44781	7.22776	4.9101e-13	7.59838e-12	Pseudomonadota	Gammaproteobacteria	Pseudomonadales	Halieaceae	Kineobactrum	Vilagarcia_de_Arousa
1911.28	-6.20251	1.21161	-5.11922	3.06802e-07	2.28808e-06	Pseudomonadota	Gammaproteobacteria	Pseudomonadales	Moraxellaceae	Acinetobacter	Vilagarcia_de_Arousa
4.26503	5.80642	1.94452	2.98604	0.00282616	0.0119006	Acidobacteriota	Vicinamibacteria	Vicinamibacterales	Vicinamibacteraceae	Luteitalea	Vilagarcia_de_Arousa
51.5891	5.65212	1.4245	3.96779	7.25433e-05	0.000408221	Acidobacteriota	Vicinamibacteria	Vicinamibacterales	Vicinamibacteraceae	unclassified	Vilagarcia_de_Arousa
26.9462	4.26931	1.42603	2.99384	0.00275493	0.0116802	Acidobacteriota	Vicinamibacteria	Vicinamibacterales	unclassified	unclassified	Vilagarcia_de_Arousa

## Sheet: Supplementary_Table4
Supplementary Table 4. Differential abundance in bacterial ASVs of sewage slugde from different WWTPs and casts of earthworm species Eisenia andrei analyzed using negative binomial models as implemented in the package DESeq2 (Love et al., 2014)
Positive and negative log2FoldChange indicate significant increase and decrease in abundance of cast over sludge
baseMean	log2FoldChange	lfcSE	stat	pvalue	padj	Phylum	Class	Order	Family	Genus	Species	ASV	WWTP
5.46897	-6.37661	1.98907	-3.20583	0.00134674	0.0089806	Acidobacteriota	Acidobacteriae	Bryobacterales	Bryobacteraceae	Paludibaculum	unclassified	ASV1280	Ordes
46.0337	-10.0493	1.62529	-6.18308	6.28633e-10	2.36719e-08	Acidobacteriota	Vicinamibacteria	Vicinamibacterales	Vicinamibacteraceae	unclassified	unclassified	ASV227	Cerceda
46.0337	-8.22889	1.62643	-5.05947	4.20429e-07	4.96429e-05	Acidobacteriota	Vicinamibacteria	Vicinamibacterales	Vicinamibacteraceae	unclassified	unclassified	ASV227	Inleit
46.0337	-7.37363	1.6285	-4.52786	5.95834e-06	8.83416e-05	Acidobacteriota	Vicinamibacteria	Vicinamibacterales	Vicinamibacteraceae	unclassified	unclassified	ASV227	Miño
46.0337	-8.42223	1.62653	-5.17803	2.24239e-07	3.95337e-06	Acidobacteriota	Vicinamibacteria	Vicinamibacterales	Vicinamibacteraceae	unclassified	unclassified	ASV227	Ordes
38.4642	-7.53424	2.25257	-3.34473	0.000823642	0.00729726	Acidobacteriota	Blastocatellia	Blastocatellales	Blastocatellaceae	JGI 0001001-H03	unclassified	ASV312	Miño
21.2478	-8.13524	1.64263	-4.95258	7.32377e-07	1.73042e-05	Acidobacteriota	Vicinamibacteria	Vicinamibacterales	unclassified	unclassified	unclassified	ASV463	Cerceda
21.2478	-8.43172	1.64252	-5.13342	2.84522e-07	5.23305e-06	Acidobacteriota	Vicinamibacteria	Vicinamibacterales	unclassified	unclassified	unclassified	ASV463	Miño
21.2478	-8.54956	1.64233	-5.20575	1.93214e-07	3.55238e-06	Acidobacteriota	Vicinamibacteria	Vicinamibacterales	unclassified	unclassified	unclassified	ASV463	Ordes
512.261	13.8628	1.16673	11.8817	1.47355e-32	1.72414e-29	Actinomycetota	Actinobacteria	Mycobacteriales	Nocardiaceae	Gordonia	unclassified	ASV10	Burela
512.261	3.55406	0.730418	4.86579	1.13999e-06	2.48061e-05	Actinomycetota	Actinobacteria	Mycobacteriales	Nocardiaceae	Gordonia	unclassified	ASV10	Cerceda
512.261	4.41446	0.730165	6.04584	1.48631e-09	4.15308e-08	Actinomycetota	Actinobacteria	Mycobacteriales	Nocardiaceae	Gordonia	unclassified	ASV10	Miño
512.261	12.417	1.16686	10.6414	1.91174e-26	3.07552e-24	Actinomycetota	Actinobacteria	Mycobacteriales	Nocardiaceae	Gordonia	unclassified	ASV10	Ordes
512.261	5.31648	1.18702	4.47884	7.50482e-06	0.000178571	Actinomycetota	Actinobacteria	Mycobacteriales	Nocardiaceae	Gordonia	unclassified	ASV10	Vilagarcia_de_Arousa
98.0241	8.40626	1.14892	7.31666	2.54225e-13	1.4101e-11	Actinomycetota	Actinobacteria	Kineosporiales	Kineosporiaceae	unclassified	unclassified	ASV104	Burela
98.0241	-5.19643	0.846112	-6.14153	8.17295e-10	2.12635e-08	Actinomycetota	Actinobacteria	Kineosporiales	Kineosporiaceae	unclassified	unclassified	ASV104	Caldas_de_Reis
98.0241	6.52968	1.15908	5.63349	1.76599e-08	5.19029e-07	Actinomycetota	Actinobacteria	Kineosporiales	Kineosporiaceae	unclassified	unclassified	ASV104	Cerceda
7.93305	4.61167	1.43827	3.2064	0.00134406	0.0089806	Actinomycetota	Actinobacteria	Propionibacteriales	Propionibacteriaceae	Brooklawnia	unclassified	ASV1056	Ordes
7.53505	8.35026	2.18625	3.81945	0.000133749	0.00141852	Actinomycetota	Actinobacteria	Mycobacteriales	Mycobacteriaceae	Mycobacterium	unclassified	ASV1072	Burela
7.53505	6.2071	1.26527	4.90576	9.30647e-07	2.15499e-05	Actinomycetota	Actinobacteria	Mycobacteriales	Mycobacteriaceae	Mycobacterium	unclassified	ASV1072	Moaña
7.53505	7.35906	2.18792	3.36349	0.000769634	0.00544241	Actinomycetota	Actinobacteria	Mycobacteriales	Mycobacteriaceae	Mycobacterium	unclassified	ASV1072	Ordes
109.96	7.59924	1.18136	6.43261	1.2543e-10	4.67306e-09	Actinomycetota	Thermoleophilia	Solirubrobacterales	Solirubrobacteraceae	Baekduia	unclassified	ASV109	Burela
109.96	10.4257	1.17593	8.86594	7.58579e-19	6.5292e-17	Actinomycetota	Thermoleophilia	Solirubrobacterales	Solirubrobacteraceae	Baekduia	unclassified	ASV109	Cerceda
109.96	4.59617	0.757022	6.07138	1.26815e-09	3.61299e-08	Actinomycetota	Thermoleophilia	Solirubrobacterales	Solirubrobacteraceae	Baekduia	unclassified	ASV109	Miño
109.96	1.44915	0.430057	3.36967	0.00075258	0.0117282	Actinomycetota	Thermoleophilia	Solirubrobacterales	Solirubrobacteraceae	Baekduia	unclassified	ASV109	Moaña
109.96	3.25486	0.751471	4.33132	1.48218e-05	0.000171853	Actinomycetota	Thermoleophilia	Solirubrobacterales	Solirubrobacteraceae	Baekduia	unclassified	ASV109	Ordes
7.62825	7.62973	2.37019	3.21904	0.00128621	0.0191109	Actinomycetota	Actinobacteria	Propionibacteriales	Nocardioidaceae	Nocardioides	unclassified	ASV1119	Moaña
84.9224	3.96488	0.904614	4.38295	1.17082e-05	0.000168435	Actinomycetota	Actinobacteria	Micrococcales	Microbacteriaceae	Microbacterium	unclassified	ASV115	Burela
84.9224	1.66391	0.523699	3.17722	0.00148693	0.0213433	Actinomycetota	Actinobacteria	Micrococcales	Microbacteriaceae	Microbacterium	unclassified	ASV115	Moaña
84.9224	4.97024	0.911283	5.45411	4.9219e-08	1.62523e-06	Actinomycetota	Actinobacteria	Micrococcales	Microbacteriaceae	Microbacterium	unclassified	ASV115	Vilagarcia_de_Arousa
96.5813	10.6587	1.42126	7.49946	6.4081e-14	4.04824e-12	Actinomycetota	Actinobacteria	PeM15	unclassified	unclassified	unclassified	ASV128	Burela
96.5813	9.09402	1.42254	6.39281	1.62864e-10	6.76728e-09	Actinomycetota	Actinobacteria	PeM15	unclassified	unclassified	unclassified	ASV128	Cerceda
96.5813	9.04279	1.4224	6.35743	2.05152e-10	6.89711e-09	Actinomycetota	Actinobacteria	PeM15	unclassified	unclassified	unclassified	ASV128	Ordes
71.2331	5.05968	1.40869	3.59177	0.000328435	0.00329115	Actinomycetota	Coriobacteriia	Coriobacteriales	Coriobacteriaceae	Collinsella	aerofaciens	ASV132	Miño
71.2331	-4.78318	1.15952	-4.12513	3.70525e-05	0.000740136	Actinomycetota	Coriobacteriia	Coriobacteriales	Coriobacteriaceae	Collinsella	aerofaciens	ASV132	Vilagarcia_de_Arousa
90.4286	8.53768	1.15305	7.40441	1.3173e-13	7.65615e-12	Actinomycetota	Actinobacteria	Propionibacteriales	Nocardioidaceae	Marmoricola	unclassified	ASV139	Burela
90.4286	8.24829	1.15389	7.14827	8.78803e-13	4.81345e-11	Actinomycetota	Actinobacteria	Propionibacteriales	Nocardioidaceae	Marmoricola	unclassified	ASV139	Cerceda
90.4286	3.41796	0.71824	4.75879	1.94753e-06	3.14418e-05	Actinomycetota	Actinobacteria	Propionibacteriales	Nocardioidaceae	Marmoricola	unclassified	ASV139	Miño
90.4286	1.5941	0.408346	3.90381	9.46919e-05	0.00183517	Actinomycetota	Actinobacteria	Propionibacteriales	Nocardioidaceae	Marmoricola	unclassified	ASV139	Moaña
90.4286	2.7737	0.703365	3.94347	8.03124e-05	0.000733064	Actinomycetota	Actinobacteria	Propionibacteriales	Nocardioidaceae	Marmoricola	unclassified	ASV139	Ordes
4.56198	-28.4019	5.2947	-5.36421	8.13062e-08	2.33821e-06	Actinomycetota	Actinobacteria	Micrococcales	Microbacteriaceae	unclassified	unclassified	ASV1480	Moaña
70.5103	12.3999	2.11102	5.87387	4.25732e-09	1.26243e-07	Actinomycetota	Actinobacteria	Mycobacteriales	Mycobacteriaceae	Mycobacterium	unclassified	ASV157	Burela
70.5103	7.47257	2.11486	3.53336	0.000410315	0.00525989	Actinomycetota	Actinobacteria	Mycobacteriales	Mycobacteriaceae	Mycobacterium	unclassified	ASV157	Cerceda
70.5103	10.5495	2.11134	4.99657	5.83577e-07	9.04896e-06	Actinomycetota	Actinobacteria	Mycobacteriales	Mycobacteriaceae	Mycobacterium	unclassified	ASV157	Ordes
70.5103	6.71139	2.11524	3.17288	0.00150937	0.0206963	Actinomycetota	Actinobacteria	Mycobacteriales	Mycobacteriaceae	Mycobacterium	unclassified	ASV157	Vilagarcia_de_Arousa
71.583	9.24581	1.43556	6.44057	1.19025e-10	4.55113e-09	Actinomycetota	Acidimicrobiia	Microtrichales	Microtrichaceae	IMCC26207	unclassified	ASV160	Burela
71.583	8.43519	1.4365	5.87206	4.30412e-09	1.13707e-07	Actinomycetota	Acidimicrobiia	Microtrichales	Microtrichaceae	IMCC26207	unclassified	ASV160	Miño
71.583	9.41954	1.43524	6.56303	5.27249e-11	1.99579e-09	Actinomycetota	Acidimicrobiia	Microtrichales	Microtrichaceae	IMCC26207	unclassified	ASV160	Ordes
71.583	8.83992	1.43535	6.15871	7.3339e-10	3.49008e-08	Actinomycetota	Acidimicrobiia	Microtrichales	Microtrichaceae	IMCC26207	unclassified	ASV160	Vilagarcia_de_Arousa
69.9444	10.9332	2.02502	5.39904	6.69975e-08	1.49765e-06	Actinomycetota	Actinobacteria	PeM15	unclassified	unclassified	unclassified	ASV166	Burela
69.9444	9.22356	2.02577	4.55312	5.2856e-06	6.9414e-05	Actinomycetota	Actinobacteria	PeM15	unclassified	unclassified	unclassified	ASV166	Ordes
70.4554	7.27448	2.1286	3.41749	0.000632012	0.0059246	Actinomycetota	Actinobacteria	Mycobacteriales	Mycobacteriaceae	Mycobacterium	unclassified	ASV168	Burela
70.4554	7.07789	2.12872	3.32496	0.000884326	0.00778743	Actinomycetota	Actinobacteria	Mycobacteriales	Mycobacteriaceae	Mycobacterium	unclassified	ASV168	Miño
72.1403	7.94483	1.53772	5.16664	2.38339e-07	4.74392e-06	Actinomycetota	Actinobacteria	Mycobacteriales	Dietziaceae	Dietzia	unclassified	ASV170	Burela
73.5363	8.01026	1.99755	4.01005	6.0706e-05	0.000728974	Actinomycetota	Actinobacteria	Micrococcales	Intrasporangiaceae	unclassified	unclassified	ASV171	Burela
65.0252	-7.62276	1.5902	-4.79358	1.63833e-06	3.46348e-05	Actinomycetota	Acidimicrobiia	Microtrichales	Iamiaceae	Aquihabitans	unclassified	ASV179	Cerceda
378.982	4.89693	1.03397	4.73604	2.17933e-06	3.55793e-05	Actinomycetota	Actinobacteria	Mycobacteriales	Nocardiaceae	Gordonia	unclassified	ASV18	Burela
378.982	-3.26224	0.934293	-3.49167	0.000480019	0.00463415	Actinomycetota	Actinobacteria	Mycobacteriales	Nocardiaceae	Gordonia	unclassified	ASV18	Caldas_de_Reis
57.4977	-5.63873	1.38348	-4.07576	4.5864e-05	0.000541548	Actinomycetota	Acidimicrobiia	Microtrichales	Ilumatobacteraceae	CL500-29 marine group	unclassified	ASV181	Caldas_de_Reis
57.4977	-5.8684	1.06622	-5.50393	3.71425e-08	1.04085e-06	Actinomycetota	Acidimicrobiia	Microtrichales	Ilumatobacteraceae	CL500-29 marine group	unclassified	ASV181	Cerceda
57.4977	5.25946	1.38999	3.78382	0.000154441	0.00987781	Actinomycetota	Acidimicrobiia	Microtrichales	Ilumatobacteraceae	CL500-29 marine group	unclassified	ASV181	Inleit
57.4977	-5.14543	1.02346	-5.02749	4.96939e-07	7.99451e-06	Actinomycetota	Acidimicrobiia	Microtrichales	Ilumatobacteraceae	CL500-29 marine group	unclassified	ASV181	Ordes
64.0664	3.34461	0.561614	5.95535	2.59511e-09	8.02277e-08	Actinomycetota	Actinobacteria	Frankiales	Nakamurellaceae	Nakamurella	multipartita	ASV182	Burela
64.0664	-3.40646	0.578535	-5.88808	3.90698e-09	9.51938e-08	Actinomycetota	Actinobacteria	Frankiales	Nakamurellaceae	Nakamurella	multipartita	ASV182	Caldas_de_Reis
64.0664	3.02127	0.584237	5.17132	2.32445e-07	5.71626e-06	Actinomycetota	Actinobacteria	Frankiales	Nakamurellaceae	Nakamurella	multipartita	ASV182	Cerceda
64.0664	2.33004	0.5462	4.26591	1.9909e-05	0.00026298	Actinomycetota	Actinobacteria	Frankiales	Nakamurellaceae	Nakamurella	multipartita	ASV182	Miño
64.0664	2.16864	0.552636	3.92418	8.70255e-05	0.000777791	Actinomycetota	Actinobacteria	Frankiales	Nakamurellaceae	Nakamurella	multipartita	ASV182	Ordes
64.0664	4.92001	0.90289	5.44919	5.0601e-08	1.63745e-06	Actinomycetota	Actinobacteria	Frankiales	Nakamurellaceae	Nakamurella	multipartita	ASV182	Vilagarcia_de_Arousa
62.7842	8.75494	1.17085	7.47745	7.57758e-14	4.58759e-12	Actinomycetota	Acidimicrobiia	Microtrichales	Microtrichaceae	Candidatus Microthrix	unclassified	ASV187	Burela
62.7842	5.3119	1.19539	4.44366	8.84405e-06	0.00012123	Actinomycetota	Acidimicrobiia	Microtrichales	Microtrichaceae	Candidatus Microthrix	unclassified	ASV187	Miño
62.7842	1.43461	0.424538	3.37923	0.000726879	0.0114693	Actinomycetota	Acidimicrobiia	Microtrichales	Microtrichaceae	Candidatus Microthrix	unclassified	ASV187	Moaña
62.7842	3.09211	0.743827	4.15702	3.2242e-05	0.000326736	Actinomycetota	Acidimicrobiia	Microtrichales	Microtrichaceae	Candidatus Microthrix	unclassified	ASV187	Ordes
283.673	9.62361	2.14816	4.47992	7.46707e-06	0.000113017	Actinomycetota	Thermoleophilia	Solirubrobacterales	67-14	unclassified	unclassified	ASV19	Burela
283.673	8.60157	2.14888	4.00281	6.25951e-05	0.000727606	Actinomycetota	Thermoleophilia	Solirubrobacterales	67-14	unclassified	unclassified	ASV19	Miño
283.673	8.42906	2.14912	3.9221	8.77823e-05	0.000779143	Actinomycetota	Thermoleophilia	Solirubrobacterales	67-14	unclassified	unclassified	ASV19	Ordes
46.9593	7.68381	2.21668	3.46636	0.000527558	0.00507643	Actinomycetota	Acidimicrobiia	Microtrichales	unclassified	unclassified	unclassified	ASV193	Burela
63.5328	7.92828	1.85847	4.26603	1.9898e-05	0.000265246	Actinomycetota	Actinobacteria	Micrococcales	Intrasporangiaceae	unclassified	unclassified	ASV197	Burela
63.5328	-8.05114	1.8586	-4.33184	1.47872e-05	0.000197376	Actinomycetota	Actinobacteria	Micrococcales	Intrasporangiaceae	unclassified	unclassified	ASV197	Caldas_de_Reis
59.8805	8.46829	2.10866	4.01597	5.92029e-05	0.000716849	Actinomycetota	Acidimicrobiia	Microtrichales	Microtrichaceae	IMCC26207	unclassified	ASV199	Burela
59.8805	8.32221	2.10893	3.94617	7.9411e-05	0.00119613	Actinomycetota	Acidimicrobiia	Microtrichales	Microtrichaceae	IMCC26207	unclassified	ASV199	Cerceda
59.8805	7.09831	2.11005	3.36405	0.000768083	0.0116104	Actinomycetota	Acidimicrobiia	Microtrichales	Microtrichaceae	IMCC26207	unclassified	ASV199	Vilagarcia_de_Arousa
341.227	5.17129	1.57262	3.28832	0.00100788	0.00863486	Actinomycetota	Actinobacteria	Micrococcales	Intrasporangiaceae	Tetrasphaera	unclassified	ASV20	Burela
341.227	-12.2922	1.54705	-7.9456	1.93258e-15	1.05947e-13	Actinomycetota	Actinobacteria	Micrococcales	Intrasporangiaceae	Tetrasphaera	unclassified	ASV20	Caldas_de_Reis
341.227	-4.57729	1.25549	-3.64581	0.000266553	0.00272747	Actinomycetota	Actinobacteria	Micrococcales	Intrasporangiaceae	Tetrasphaera	unclassified	ASV20	Miño
341.227	-5.67228	1.2698	-4.46706	7.9301e-06	9.8135e-05	Actinomycetota	Actinobacteria	Micrococcales	Intrasporangiaceae	Tetrasphaera	unclassified	ASV20	Ordes
60.6739	4.48913	1.22833	3.65467	0.000257511	0.00261652	Actinomycetota	Acidimicrobiia	Microtrichales	Ilumatobacteraceae	CL500-29 marine group	unclassified	ASV201	Burela
60.6739	-4.16121	1.24996	-3.32907	0.00087137	0.00772434	Actinomycetota	Acidimicrobiia	Microtrichales	Ilumatobacteraceae	CL500-29 marine group	unclassified	ASV201	Caldas_de_Reis
60.1733	8.89882	1.387	6.41588	1.40014e-10	5.086e-09	Actinomycetota	Actinobacteria	Mycobacteriales	Nocardiaceae	Gordonia	unclassified	ASV206	Burela
60.1733	7.45369	1.39089	5.35894	8.37138e-08	2.24167e-06	Actinomycetota	Actinobacteria	Mycobacteriales	Nocardiaceae	Gordonia	unclassified	ASV206	Cerceda
52.7645	4.79999	0.74278	6.4622	1.03192e-10	4.05237e-09	Actinomycetota	Actinobacteria	PeM15	unclassified	unclassified	unclassified	ASV209	Burela
52.7645	7.07901	1.13797	6.22073	4.94834e-10	1.38104e-08	Actinomycetota	Actinobacteria	PeM15	unclassified	unclassified	unclassified	ASV209	Caldas_de_Reis
52.7645	7.00913	0.927823	7.55438	4.20857e-14	2.53567e-12	Actinomycetota	Actinobacteria	PeM15	unclassified	unclassified	unclassified	ASV209	Cerceda
52.7645	3.79061	0.716966	5.28701	1.2433e-07	2.50906e-06	Actinomycetota	Actinobacteria	PeM15	unclassified	unclassified	unclassified	ASV209	Miño
52.7645	1.33629	0.394039	3.39127	0.000695697	0.0110752	Actinomycetota	Actinobacteria	PeM15	unclassified	unclassified	unclassified	ASV209	Moaña
52.7645	4.04442	0.747354	5.41165	6.24471e-08	1.23645e-06	Actinomycetota	Actinobacteria	PeM15	unclassified	unclassified	unclassified	ASV209	Ordes
52.7645	9.65731	1.13389	8.51694	1.63819e-17	1.26219e-15	Actinomycetota	Actinobacteria	PeM15	unclassified	unclassified	unclassified	ASV209	Vilagarcia_de_Arousa
329.795	13.4279	1.65592	8.10905	5.10169e-16	4.36045e-14	Actinomycetota	Actinobacteria	Mycobacteriales	Mycobacteriaceae	Mycobacterium	unclassified	ASV21	Burela
329.795	10.6722	1.6564	6.44301	1.17129e-10	5.04072e-09	Actinomycetota	Actinobacteria	Mycobacteriales	Mycobacteriaceae	Mycobacterium	unclassified	ASV21	Cerceda
329.795	7.97284	1.65895	4.80596	1.54009e-06	2.54289e-05	Actinomycetota	Actinobacteria	Mycobacteriales	Mycobacteriaceae	Mycobacterium	unclassified	ASV21	Miño
60.1274	7.17239	1.53004	4.68772	2.76271e-06	4.41123e-05	Actinomycetota	Actinobacteria	PeM15	unclassified	unclassified	unclassified	ASV210	Burela
49.7216	9.92309	1.48335	6.68964	2.23715e-11	9.85024e-10	Actinomycetota	Actinobacteria	Micrococcales	Microbacteriaceae	Galbitalea	unclassified	ASV213	Burela
49.7216	8.49689	1.38928	6.11604	9.59314e-10	4.43477e-08	Actinomycetota	Actinobacteria	Micrococcales	Microbacteriaceae	Galbitalea	unclassified	ASV213	Vilagarcia_de_Arousa
56.1638	7.44155	1.46531	5.0785	3.8043e-07	7.27323e-06	Actinomycetota	Acidimicrobiia	Microtrichales	Iamiaceae	Aquihabitans	unclassified	ASV214	Burela
56.1638	8.12649	1.46195	5.55867	2.71839e-08	1.02287e-06	Actinomycetota	Acidimicrobiia	Microtrichales	Iamiaceae	Aquihabitans	unclassified	ASV214	Vilagarcia_de_Arousa
49.6927	11.3094	2.44789	4.62005	3.83647e-06	5.99397e-05	Actinomycetota	Actinobacteria	Micrococcales	Microbacteriaceae	Microbacterium	unclassified	ASV219	Burela
49.6927	7.85106	2.44999	3.20453	0.00135283	0.0111054	Actinomycetota	Actinobacteria	Micrococcales	Microbacteriaceae	Microbacterium	unclassified	ASV219	Miño
49.6927	9.93498	2.44826	4.05798	4.94991e-05	0.000471892	Actinomycetota	Actinobacteria	Micrococcales	Microbacteriaceae	Microbacterium	unclassified	ASV219	Ordes
49.6927	8.81487	2.44857	3.6	0.000318214	0.00525377	Actinomycetota	Actinobacteria	Micrococcales	Microbacteriaceae	Microbacterium	unclassified	ASV219	Vilagarcia_de_Arousa
323.546	12.187	1.02915	11.8418	2.37322e-32	1.72414e-29	Actinomycetota	Actinobacteria	unclassified	unclassified	unclassified	unclassified	ASV22	Burela
323.546	9.33295	1.03108	9.05166	1.40812e-19	1.30522e-17	Actinomycetota	Actinobacteria	unclassified	unclassified	unclassified	unclassified	ASV22	Cerceda
323.546	3.33167	0.485576	6.86127	6.82513e-12	2.91674e-10	Actinomycetota	Actinobacteria	unclassified	unclassified	unclassified	unclassified	ASV22	Miño
323.546	1.01882	0.27561	3.6966	0.000218507	0.0040583	Actinomycetota	Actinobacteria	unclassified	unclassified	unclassified	unclassified	ASV22	Moaña
323.546	1.99031	0.477406	4.16901	3.05924e-05	0.00031498	Actinomycetota	Actinobacteria	unclassified	unclassified	unclassified	unclassified	ASV22	Ordes
45.7715	9.13739	1.89431	4.82359	1.40996e-06	2.41021e-05	Actinomycetota	Actinobacteria	Mycobacteriales	Nocardiaceae	Gordonia	unclassified	ASV226	Burela
322.928	8.06717	0.878417	9.18376	4.16301e-20	5.04072e-18	Actinomycetota	Actinobacteria	Propionibacteriales	Nocardioidaceae	Nocardioides	unclassified	ASV24	Burela
322.928	3.92439	0.751495	5.22211	1.76898e-07	4.53537e-06	Actinomycetota	Actinobacteria	Propionibacteriales	Nocardioidaceae	Nocardioides	unclassified	ASV24	Cerceda
322.928	3.20193	0.709688	4.51175	6.42958e-06	9.24969e-05	Actinomycetota	Actinobacteria	Propionibacteriales	Nocardioidaceae	Nocardioides	unclassified	ASV24	Miño
322.928	3.32834	0.712695	4.67007	3.01097e-06	4.1668e-05	Actinomycetota	Actinobacteria	Propionibacteriales	Nocardioidaceae	Nocardioides	unclassified	ASV24	Ordes
40.6823	-5.27974	1.10568	-4.7751	1.79618e-06	2.75714e-05	Actinomycetota	Thermoleophilia	Gaiellales	unclassified	unclassified	unclassified	ASV240	Caldas_de_Reis
40.6823	-3.06798	0.562863	-5.45066	5.01822e-08	1.37431e-06	Actinomycetota	Thermoleophilia	Gaiellales	unclassified	unclassified	unclassified	ASV240	Cerceda
48.1699	-1.27257	0.375493	-3.38907	0.000701308	0.00820463	Actinomycetota	Acidimicrobiia	Microtrichales	Iamiaceae	Aquihabitans	unclassified	ASV243	Cerceda
48.1699	1.7157	0.379757	4.5179	6.24558e-06	9.07483e-05	Actinomycetota	Acidimicrobiia	Microtrichales	Iamiaceae	Aquihabitans	unclassified	ASV243	Miño
48.1699	2.34688	0.37082	6.32889	2.46939e-10	7.94525e-09	Actinomycetota	Acidimicrobiia	Microtrichales	Iamiaceae	Aquihabitans	unclassified	ASV243	Ordes
308.045	-6.08201	1.44169	-4.21867	2.45745e-05	0.000429163	Actinomycetota	Actinobacteria	Micrococcales	Intrasporangiaceae	Tetrasphaera	unclassified	ASV25	Cerceda
308.045	-5.17965	1.15475	-4.48553	7.27314e-06	9.0879e-05	Actinomycetota	Actinobacteria	Micrococcales	Intrasporangiaceae	Tetrasphaera	unclassified	ASV25	Ordes
48.2491	7.27978	1.11684	6.51822	7.11448e-11	2.95353e-09	Actinomycetota	Actinobacteria	unclassified	unclassified	unclassified	unclassified	ASV253	Burela
48.2491	3.11047	0.665573	4.67337	2.96297e-06	6.15583e-05	Actinomycetota	Actinobacteria	unclassified	unclassified	unclassified	unclassified	ASV253	Cerceda
48.2491	4.66595	0.665599	7.01016	2.38044e-12	1.15293e-10	Actinomycetota	Actinobacteria	unclassified	unclassified	unclassified	unclassified	ASV253	Miño
48.2491	1.31462	0.37039	3.54927	0.000386298	0.00662278	Actinomycetota	Actinobacteria	unclassified	unclassified	unclassified	unclassified	ASV253	Moaña
48.2491	3.47482	0.678544	5.121	3.03916e-07	5.07973e-06	Actinomycetota	Actinobacteria	unclassified	unclassified	unclassified	unclassified	ASV253	Ordes
48.2491	5.78597	1.12396	5.14784	2.63509e-07	7.75196e-06	Actinomycetota	Actinobacteria	unclassified	unclassified	unclassified	unclassified	ASV253	Vilagarcia_de_Arousa
48.2114	-6.59231	1.70416	-3.86835	0.000109573	0.00119287	Actinomycetota	Actinobacteria	Actinomycetales	Actinomycetaceae	unclassified	unclassified	ASV256	Caldas_de_Reis
305.68	7.63087	1.56144	4.88709	1.02339e-06	1.81339e-05	Actinomycetota	Actinobacteria	Micrococcales	Intrasporangiaceae	unclassified	unclassified	ASV26	Burela
305.68	-9.33008	1.55838	-5.98703	2.13701e-09	5.29082e-08	Actinomycetota	Actinobacteria	Micrococcales	Intrasporangiaceae	unclassified	unclassified	ASV26	Caldas_de_Reis
305.68	5.50069	1.57934	3.48291	0.000495987	0.0271907	Actinomycetota	Actinobacteria	Micrococcales	Intrasporangiaceae	unclassified	unclassified	ASV26	Inleit
43.4	9.42921	1.61234	5.84814	4.97103e-09	1.41626e-07	Actinomycetota	Actinobacteria	Micrococcales	Intrasporangiaceae	unclassified	unclassified	ASV269	Burela
43.4	10.6821	1.61161	6.62823	3.39739e-11	1.57456e-09	Actinomycetota	Actinobacteria	Micrococcales	Intrasporangiaceae	unclassified	unclassified	ASV269	Cerceda
43.4	8.70033	1.61297	5.39397	6.8916e-08	1.47257e-06	Actinomycetota	Actinobacteria	Micrococcales	Intrasporangiaceae	unclassified	unclassified	ASV269	Miño
43.4	2.48476	0.776496	3.19996	0.00137445	0.0200872	Actinomycetota	Actinobacteria	Micrococcales	Intrasporangiaceae	unclassified	unclassified	ASV269	Moaña
44.3144	7.85462	1.21236	6.47876	9.24774e-11	3.73249e-09	Actinomycetota	Acidimicrobiia	Microtrichales	Microtrichaceae	IMCC26207	unclassified	ASV275	Burela
44.3144	2.8833	0.850516	3.39006	0.000698785	0.00820463	Actinomycetota	Acidimicrobiia	Microtrichales	Microtrichaceae	IMCC26207	unclassified	ASV275	Cerceda
44.3144	2.8249	0.80751	3.49828	0.00046827	0.00356605	Actinomycetota	Acidimicrobiia	Microtrichales	Microtrichaceae	IMCC26207	unclassified	ASV275	Ordes
42.7661	8.17116	1.35222	6.04277	1.51489e-09	4.8914e-08	Actinomycetota	Actinobacteria	PeM15	unclassified	unclassified	unclassified	ASV279	Burela
42.7661	-4.81336	1.39093	-3.46055	0.000539083	0.00517182	Actinomycetota	Actinobacteria	PeM15	unclassified	unclassified	unclassified	ASV279	Caldas_de_Reis
285.63	-10.2811	1.48233	-6.9358	4.03934e-12	1.5501e-10	Actinomycetota	Actinobacteria	Micrococcales	Intrasporangiaceae	Tetrasphaera	unclassified	ASV28	Caldas_de_Reis
41.1925	4.8267	1.47044	3.28248	0.00102897	0.046455	Actinomycetota	Thermoleophilia	Solirubrobacterales	unclassified	unclassified	unclassified	ASV290	Inleit
41.1925	4.9998	1.45356	3.43969	0.000582386	0.0054594	Actinomycetota	Thermoleophilia	Solirubrobacterales	unclassified	unclassified	unclassified	ASV290	Miño
924.973	6.78564	0.632959	10.7205	8.15586e-27	2.96262e-24	Actinomycetota	Actinobacteria	Mycobacteriales	Mycobacteriaceae	Mycobacterium	unclassified	ASV3	Burela
924.973	2.37767	0.618503	3.84423	0.000120931	0.00176664	Actinomycetota	Actinobacteria	Mycobacteriales	Mycobacteriaceae	Mycobacterium	unclassified	ASV3	Cerceda
924.973	2.96739	0.615978	4.81737	1.45466e-06	2.42945e-05	Actinomycetota	Actinobacteria	Mycobacteriales	Mycobacteriaceae	Mycobacterium	unclassified	ASV3	Miño
924.973	2.96495	0.617021	4.80527	1.54546e-06	2.23483e-05	Actinomycetota	Actinobacteria	Mycobacteriales	Mycobacteriaceae	Mycobacterium	unclassified	ASV3	Ordes
37.2517	23.1646	2.51186	9.22209	2.91369e-20	3.84871e-18	Actinomycetota	Acidimicrobiia	Microtrichales	Microtrichaceae	IMCC26207	unclassified	ASV304	Burela
37.2517	18.3375	2.53204	7.24219	4.41488e-13	1.99319e-11	Actinomycetota	Acidimicrobiia	Microtrichales	Microtrichaceae	IMCC26207	unclassified	ASV304	Caldas_de_Reis
37.2517	23.16	2.51209	9.21939	2.9879e-20	3.00035e-18	Actinomycetota	Acidimicrobiia	Microtrichales	Microtrichaceae	IMCC26207	unclassified	ASV304	Cerceda
37.2517	20.2547	2.53224	7.9987	1.25742e-15	3.86029e-13	Actinomycetota	Acidimicrobiia	Microtrichales	Microtrichaceae	IMCC26207	unclassified	ASV304	Inleit
37.2517	22.5151	2.51128	8.96557	3.0868e-19	2.8032e-17	Actinomycetota	Acidimicrobiia	Microtrichales	Microtrichaceae	IMCC26207	unclassified	ASV304	Miño
37.2517	23.1164	2.51096	9.20621	3.3785e-20	3.34471e-18	Actinomycetota	Acidimicrobiia	Microtrichales	Microtrichaceae	IMCC26207	unclassified	ASV304	Ordes
274.915	9.18673	1.15073	7.98338	1.42374e-15	1.14927e-13	Actinomycetota	Actinobacteria	Micrococcales	Intrasporangiaceae	unclassified	unclassified	ASV32	Burela
274.915	-10.0333	1.14993	-8.72515	2.65832e-18	1.70022e-16	Actinomycetota	Actinobacteria	Micrococcales	Intrasporangiaceae	unclassified	unclassified	ASV32	Caldas_de_Reis
274.915	3.98374	1.2333	3.23015	0.00123727	0.0542632	Actinomycetota	Actinobacteria	Micrococcales	Intrasporangiaceae	unclassified	unclassified	ASV32	Inleit
36.2701	-5.37712	1.3057	-4.1182	3.81839e-05	0.000630295	Actinomycetota	Acidimicrobiia	Microtrichales	Microtrichaceae	unclassified	unclassified	ASV323	Cerceda
31.5109	8.35213	1.87593	4.45226	8.49696e-06	0.000124708	Actinomycetota	Acidimicrobiia	Microtrichales	unclassified	unclassified	unclassified	ASV340	Burela
31.5109	7.90559	1.87687	4.21212	2.52988e-05	0.000435501	Actinomycetota	Acidimicrobiia	Microtrichales	unclassified	unclassified	unclassified	ASV340	Cerceda
31.5109	8.08615	1.87546	4.31156	1.62104e-05	0.000372826	Actinomycetota	Acidimicrobiia	Microtrichales	unclassified	unclassified	unclassified	ASV340	Vilagarcia_de_Arousa
32.7549	1.65205	0.50447	3.27483	0.00105724	0.00898344	Actinomycetota	Actinobacteria	Actinomycetales	Actinomycetaceae	unclassified	unclassified	ASV342	Burela
32.7549	3.53427	0.515584	6.85489	7.13667e-12	2.96274e-10	Actinomycetota	Actinobacteria	Actinomycetales	Actinomycetaceae	unclassified	unclassified	ASV342	Miño
32.7549	2.11923	0.295334	7.1757	7.19356e-13	5.13045e-11	Actinomycetota	Actinobacteria	Actinomycetales	Actinomycetaceae	unclassified	unclassified	ASV342	Moaña
32.7549	3.1529	0.558667	5.64361	1.66521e-08	3.8966e-07	Actinomycetota	Actinobacteria	Actinomycetales	Actinomycetaceae	unclassified	unclassified	ASV342	Ordes
32.7549	-2.47635	0.610883	-4.05373	5.04082e-05	0.000982655	Actinomycetota	Actinobacteria	Actinomycetales	Actinomycetaceae	unclassified	unclassified	ASV342	Vilagarcia_de_Arousa
33.7075	8.68626	1.22112	7.11338	1.13237e-12	5.48444e-11	Actinomycetota	Actinobacteria	Propionibacteriales	Nocardioidaceae	unclassified	unclassified	ASV343	Burela
33.7075	3.17574	0.88158	3.60233	0.000315374	0.00417611	Actinomycetota	Actinobacteria	Propionibacteriales	Nocardioidaceae	unclassified	unclassified	ASV343	Cerceda
33.7075	2.94773	0.829561	3.55337	0.000380334	0.00373396	Actinomycetota	Actinobacteria	Propionibacteriales	Nocardioidaceae	unclassified	unclassified	ASV343	Miño
33.7075	1.56781	0.474211	3.30614	0.000945895	0.0145391	Actinomycetota	Actinobacteria	Propionibacteriales	Nocardioidaceae	unclassified	unclassified	ASV343	Moaña
32.7278	8.46876	1.77869	4.76123	1.92421e-06	3.21365e-05	Actinomycetota	Actinobacteria	Frankiales	Sporichthyaceae	Longivirga	unclassified	ASV348	Burela
32.7278	7.41097	1.77956	4.16449	3.12055e-05	0.000660131	Actinomycetota	Actinobacteria	Frankiales	Sporichthyaceae	Longivirga	unclassified	ASV348	Vilagarcia_de_Arousa
242.742	9.55878	2.37561	4.02372	5.72849e-05	0.000699453	Actinomycetota	Actinobacteria	Mycobacteriales	Mycobacteriaceae	Mycobacterium	unclassified	ASV36	Burela
31.0668	5.85255	1.30238	4.49375	6.99809e-06	9.87206e-05	Actinomycetota	Actinobacteria	Propionibacteriales	Propionibacteriaceae	Micropruina	unclassified	ASV365	Miño
31.0668	8.88276	1.5143	5.8659	4.46694e-09	1.1977e-07	Actinomycetota	Actinobacteria	Propionibacteriales	Propionibacteriaceae	Micropruina	unclassified	ASV365	Ordes
30.3733	6.46985	1.88226	3.43728	0.000587597	0.028501	Actinomycetota	Actinobacteria	Micrococcales	Microbacteriaceae	Leucobacter	unclassified	ASV366	Inleit
237.703	6.50836	1.368	4.75757	1.95941e-06	3.23526e-05	Actinomycetota	Actinobacteria	Mycobacteriales	Mycobacteriaceae	Mycobacterium	unclassified	ASV37	Burela
237.703	5.2087	1.63824	3.17944	0.0014756	0.0124453	Actinomycetota	Actinobacteria	Mycobacteriales	Mycobacteriaceae	Mycobacterium	unclassified	ASV37	Caldas_de_Reis
237.703	5.99779	1.4508	4.13414	3.56287e-05	0.000720591	Actinomycetota	Actinobacteria	Mycobacteriales	Mycobacteriaceae	Mycobacterium	unclassified	ASV37	Vilagarcia_de_Arousa
27.8483	11.1847	2.08909	5.35385	8.6101e-08	1.86724e-06	Actinomycetota	Actinobacteria	Micrococcales	Microbacteriaceae	Agromyces	mediolanus	ASV371	Burela
27.8483	8.7165	2.09032	4.16993	3.04687e-05	0.00031498	Actinomycetota	Actinobacteria	Micrococcales	Microbacteriaceae	Agromyces	mediolanus	ASV371	Ordes
28.8154	8.20401	2.07337	3.95684	7.59473e-05	0.00115844	Actinomycetota	Actinobacteria	PeM15	unclassified	unclassified	unclassified	ASV385	Cerceda
28.8154	7.62194	2.07411	3.67479	0.000238045	0.00245304	Actinomycetota	Actinobacteria	PeM15	unclassified	unclassified	unclassified	ASV385	Miño
28.8154	7.36565	2.07482	3.55003	0.00038519	0.00300449	Actinomycetota	Actinobacteria	PeM15	unclassified	unclassified	unclassified	ASV385	Ordes
29.7809	8.7022	2.2169	3.92539	8.65891e-05	0.000982922	Actinomycetota	Actinobacteria	Mycobacteriales	Nocardiaceae	Gordonia	unclassified	ASV386	Burela
29.7809	9.22223	2.21634	4.16102	3.16829e-05	0.000396856	Actinomycetota	Actinobacteria	Mycobacteriales	Nocardiaceae	Gordonia	unclassified	ASV386	Miño
229.48	3.96826	1.22335	3.24375	0.00117966	0.00985083	Actinomycetota	Actinobacteria	Micrococcales	Intrasporangiaceae	Tetrasphaera	unclassified	ASV41	Burela
229.48	-11.7203	1.14572	-10.2296	1.46118e-24	1.40182e-22	Actinomycetota	Actinobacteria	Micrococcales	Intrasporangiaceae	Tetrasphaera	unclassified	ASV41	Caldas_de_Reis
229.48	-4.13541	0.727649	-5.68325	1.32159e-08	3.98128e-07	Actinomycetota	Actinobacteria	Micrococcales	Intrasporangiaceae	Tetrasphaera	unclassified	ASV41	Cerceda
27.2077	8.3663	1.16632	7.17328	7.3224e-13	3.7998e-11	Actinomycetota	Actinobacteria	Propionibacteriales	Nocardioidaceae	Marmoricola	unclassified	ASV410	Burela
27.2077	7.38793	1.17011	6.31387	2.72148e-10	1.09313e-08	Actinomycetota	Actinobacteria	Propionibacteriales	Nocardioidaceae	Marmoricola	unclassified	ASV410	Cerceda
27.2077	5.05556	0.837983	6.03301	1.60938e-09	4.41214e-08	Actinomycetota	Actinobacteria	Propionibacteriales	Nocardioidaceae	Marmoricola	unclassified	ASV410	Miño
27.2077	1.71647	0.429199	3.99925	6.35438e-05	0.00128748	Actinomycetota	Actinobacteria	Propionibacteriales	Nocardioidaceae	Marmoricola	unclassified	ASV410	Moaña
27.2077	4.22776	0.768784	5.49928	3.81338e-08	7.91584e-07	Actinomycetota	Actinobacteria	Propionibacteriales	Nocardioidaceae	Marmoricola	unclassified	ASV410	Ordes
217.796	6.60912	1.31965	5.00825	5.49271e-07	1.02319e-05	Actinomycetota	Actinobacteria	Micrococcales	Intrasporangiaceae	Tetrasphaera	unclassified	ASV42	Burela
217.796	-12.8206	1.30852	-9.79777	1.15103e-22	9.29913e-21	Actinomycetota	Actinobacteria	Micrococcales	Intrasporangiaceae	Tetrasphaera	unclassified	ASV42	Caldas_de_Reis
27.2688	7.10884	1.89847	3.74452	0.000180741	0.00187583	Actinomycetota	Actinobacteria	PeM15	unclassified	unclassified	unclassified	ASV421	Burela
24.393	5.72206	1.24285	4.60397	4.14517e-06	6.40737e-05	Actinomycetota	Actinobacteria	Micrococcales	Dermatophilaceae	unclassified	unclassified	ASV442	Burela
24.393	-6.19307	1.23873	-4.99953	5.74695e-07	9.91187e-06	Actinomycetota	Actinobacteria	Micrococcales	Dermatophilaceae	unclassified	unclassified	ASV442	Caldas_de_Reis
24.393	1.61238	0.478697	3.36826	0.000756447	0.0117282	Actinomycetota	Actinobacteria	Micrococcales	Dermatophilaceae	unclassified	unclassified	ASV442	Moaña
24.5212	8.64418	1.82959	4.72465	2.30517e-06	3.72157e-05	Actinomycetota	Actinobacteria	Propionibacteriales	Nocardioidaceae	Nocardioides	unclassified	ASV447	Burela
24.5212	6.63958	1.83486	3.61859	0.000296217	0.00233884	Actinomycetota	Actinobacteria	Propionibacteriales	Nocardioidaceae	Nocardioides	unclassified	ASV447	Ordes
237.489	7.46517	1.45064	5.14612	2.65925e-07	5.15185e-06	Actinomycetota	Acidimicrobiia	Microtrichales	Microtrichaceae	Candidatus Microthrix	unclassified	ASV45	Burela
237.489	3.8752	1.12148	3.45544	0.000549394	0.00518357	Actinomycetota	Acidimicrobiia	Microtrichales	Microtrichaceae	Candidatus Microthrix	unclassified	ASV45	Miño
237.489	2.37973	0.650213	3.65992	0.000252294	0.0045902	Actinomycetota	Acidimicrobiia	Microtrichales	Microtrichaceae	Candidatus Microthrix	unclassified	ASV45	Moaña
22.0479	7.10457	1.92118	3.69803	0.000217281	0.0040583	Actinomycetota	Actinobacteria	Mycobacteriales	Mycobacteriaceae	Mycobacterium	unclassified	ASV456	Moaña
210.148	10.2859	1.07388	9.57823	9.87265e-22	1.59388e-19	Actinomycetota	Actinobacteria	unclassified	unclassified	unclassified	unclassified	ASV49	Burela
210.148	2.80218	0.574737	4.87558	1.08487e-06	2.42087e-05	Actinomycetota	Actinobacteria	unclassified	unclassified	unclassified	unclassified	ASV49	Cerceda
210.148	3.24137	0.569298	5.69363	1.24367e-08	3.06279e-07	Actinomycetota	Actinobacteria	unclassified	unclassified	unclassified	unclassified	ASV49	Miño
210.148	2.89518	0.56608	5.11445	3.14664e-07	5.19196e-06	Actinomycetota	Actinobacteria	unclassified	unclassified	unclassified	unclassified	ASV49	Ordes
22.9998	5.39588	1.36178	3.96237	7.42101e-05	0.00147019	Actinomycetota	Thermoleophilia	Solirubrobacterales	67-14	unclassified	unclassified	ASV496	Moaña
725.683	13.784	1.23662	11.1465	7.44432e-29	3.60553e-26	Actinomycetota	Actinobacteria	PeM15	unclassified	unclassified	unclassified	ASV5	Burela
725.683	11.5065	1.23695	9.30231	1.37422e-20	1.5054e-18	Actinomycetota	Actinobacteria	PeM15	unclassified	unclassified	unclassified	ASV5	Cerceda
725.683	7.68632	1.24159	6.19069	5.99013e-10	1.8921e-08	Actinomycetota	Actinobacteria	PeM15	unclassified	unclassified	unclassified	ASV5	Miño
725.683	4.36788	0.841016	5.19358	2.06287e-07	3.73931e-06	Actinomycetota	Actinobacteria	PeM15	unclassified	unclassified	unclassified	ASV5	Ordes
20.5556	7.17829	1.68854	4.25118	2.12652e-05	0.00028082	Actinomycetota	Actinobacteria	Mycobacteriales	Corynebacteriaceae	Corynebacterium	unclassified	ASV509	Burela
13.4453	6.93988	2.15183	3.2251	0.00125928	0.0174944	Actinomycetota	Actinobacteria	Mycobacteriales	Nocardiaceae	Rhodococcus	erythropolis	ASV526	Vilagarcia_de_Arousa
200.659	11.6685	1.17941	9.89353	4.44075e-23	9.21773e-21	Actinomycetota	Actinobacteria	unclassified	unclassified	unclassified	unclassified	ASV54	Burela
200.659	9.05847	1.18138	7.66767	1.75148e-14	1.1108e-12	Actinomycetota	Actinobacteria	unclassified	unclassified	unclassified	unclassified	ASV54	Cerceda
200.659	6.42929	1.19165	5.39529	6.84117e-08	1.47257e-06	Actinomycetota	Actinobacteria	unclassified	unclassified	unclassified	unclassified	ASV54	Miño
200.659	9.53463	1.18054	8.07648	6.66656e-16	4.28993e-14	Actinomycetota	Actinobacteria	unclassified	unclassified	unclassified	unclassified	ASV54	Ordes
20.0388	-5.69958	1.3485	-4.22659	2.37258e-05	0.000297122	Actinomycetota	Acidimicrobiia	Microtrichales	unclassified	unclassified	unclassified	ASV543	Caldas_de_Reis
20.0388	4.66136	1.36835	3.40655	0.000657903	0.00784924	Actinomycetota	Acidimicrobiia	Microtrichales	unclassified	unclassified	unclassified	ASV543	Cerceda
20.0388	4.95777	1.34798	3.67791	0.000235151	0.00393347	Actinomycetota	Acidimicrobiia	Microtrichales	unclassified	unclassified	unclassified	ASV543	Vilagarcia_de_Arousa
18.1763	8.06921	1.13234	7.12614	1.03223e-12	5.17182e-11	Actinomycetota	Actinobacteria	Propionibacteriales	Nocardioidaceae	Nocardioides	unclassified	ASV570	Burela
18.1763	-5.83449	0.92507	-6.30708	2.84355e-10	8.39395e-09	Actinomycetota	Actinobacteria	Propionibacteriales	Nocardioidaceae	Nocardioides	unclassified	ASV570	Caldas_de_Reis
18.1763	1.93445	0.397817	4.86266	1.15822e-06	2.61405e-05	Actinomycetota	Actinobacteria	Propionibacteriales	Nocardioidaceae	Nocardioides	unclassified	ASV570	Moaña
18.1763	7.21506	1.13541	6.35458	2.09003e-10	6.89711e-09	Actinomycetota	Actinobacteria	Propionibacteriales	Nocardioidaceae	Nocardioides	unclassified	ASV570	Ordes
14.5501	8.79194	2.61901	3.35698	0.000787996	0.011697	Actinomycetota	Actinobacteria	Micrococcales	Microbacteriaceae	unclassified	unclassified	ASV572	Vilagarcia_de_Arousa
16.798	6.02242	1.8239	3.30194	0.000960189	0.00830449	Actinomycetota	Actinobacteria	Micrococcales	Micrococcaceae	Glutamicibacter	arilaitensis	ASV581	Burela
16.798	8.38899	1.9426	4.31844	1.57133e-05	0.00121075	Actinomycetota	Actinobacteria	Micrococcales	Micrococcaceae	Glutamicibacter	arilaitensis	ASV581	Inleit
16.798	8.37895	1.94217	4.31422	1.60171e-05	0.000184054	Actinomycetota	Actinobacteria	Micrococcales	Micrococcaceae	Glutamicibacter	arilaitensis	ASV581	Ordes
15.5328	8.78376	2.72543	3.22289	0.00126906	0.0103592	Actinomycetota	Actinobacteria	Micrococcales	Micrococcaceae	Arthrobacter	unclassified	ASV616	Burela
15.5328	7.07116	1.57472	4.49041	7.10859e-06	0.000156477	Actinomycetota	Actinobacteria	Micrococcales	Micrococcaceae	Arthrobacter	unclassified	ASV616	Moaña
15.6622	-6.90055	1.84339	-3.7434	0.000181548	0.00190874	Actinomycetota	Actinobacteria	Micrococcales	Intrasporangiaceae	Tetrasphaera	unclassified	ASV632	Caldas_de_Reis
15.6622	-6.58641	1.84163	-3.57641	0.000348344	0.00346674	Actinomycetota	Actinobacteria	Micrococcales	Intrasporangiaceae	Tetrasphaera	unclassified	ASV632	Miño
139.269	10.4977	1.90395	5.51365	3.51469e-08	8.65567e-07	Actinomycetota	Actinobacteria	Propionibacteriales	Nocardioidaceae	Nocardioides	unclassified	ASV65	Burela
139.269	8.03615	1.90602	4.21619	2.48462e-05	0.00031668	Actinomycetota	Actinobacteria	Propionibacteriales	Nocardioidaceae	Nocardioides	unclassified	ASV65	Miño
139.269	7.02047	1.90877	3.678	0.000235068	0.00189083	Actinomycetota	Actinobacteria	Propionibacteriales	Nocardioidaceae	Nocardioides	unclassified	ASV65	Ordes
175.164	10.9318	1.07578	10.1617	2.93808e-24	7.11504e-22	Actinomycetota	Actinobacteria	Propionibacteriales	Nocardioidaceae	Nocardioides	unclassified	ASV66	Burela
175.164	3.31626	0.599346	5.53314	3.14544e-08	9.02441e-07	Actinomycetota	Actinobacteria	Propionibacteriales	Nocardioidaceae	Nocardioides	unclassified	ASV66	Cerceda
175.164	2.45993	0.595452	4.1312	3.60867e-05	0.000448154	Actinomycetota	Actinobacteria	Propionibacteriales	Nocardioidaceae	Nocardioides	unclassified	ASV66	Miño
175.164	1.77147	0.329854	5.37048	7.8528e-08	2.33359e-06	Actinomycetota	Actinobacteria	Propionibacteriales	Nocardioidaceae	Nocardioides	unclassified	ASV66	Moaña
175.164	2.80926	0.583875	4.81141	1.49872e-06	2.19187e-05	Actinomycetota	Actinobacteria	Propionibacteriales	Nocardioidaceae	Nocardioides	unclassified	ASV66	Ordes
14.2711	5.6504	1.03203	5.47503	4.37432e-08	1.04195e-06	Actinomycetota	Actinobacteria	Mycobacteriales	Tsukamurellaceae	Tsukamurella	unclassified	ASV675	Burela
14.2711	5.29021	1.31516	4.02249	5.75856e-05	0.000913035	Actinomycetota	Actinobacteria	Mycobacteriales	Tsukamurellaceae	Tsukamurella	unclassified	ASV675	Cerceda
14.2711	4.99365	1.32461	3.76989	0.00016332	0.0100279	Actinomycetota	Actinobacteria	Mycobacteriales	Tsukamurellaceae	Tsukamurella	unclassified	ASV675	Inleit
14.2711	6.957	1.29416	5.37571	7.62811e-08	1.58338e-06	Actinomycetota	Actinobacteria	Mycobacteriales	Tsukamurellaceae	Tsukamurella	unclassified	ASV675	Miño
14.2711	1.88381	0.541936	3.47608	0.000508807	0.00864002	Actinomycetota	Actinobacteria	Mycobacteriales	Tsukamurellaceae	Tsukamurella	unclassified	ASV675	Moaña
14.2711	7.12266	1.29345	5.5067	3.65621e-08	7.714e-07	Actinomycetota	Actinobacteria	Mycobacteriales	Tsukamurellaceae	Tsukamurella	unclassified	ASV675	Ordes
173.539	8.94307	1.6885	5.29646	1.18067e-07	2.48626e-06	Actinomycetota	Actinobacteria	Mycobacteriales	Nocardiaceae	Gordonia	unclassified	ASV68	Burela
173.539	8.6357	1.68897	5.11301	3.17069e-07	7.64137e-06	Actinomycetota	Actinobacteria	Mycobacteriales	Nocardiaceae	Gordonia	unclassified	ASV68	Cerceda
688.695	11.6435	1.13073	10.2974	7.24196e-25	2.10451e-22	Actinomycetota	Actinobacteria	PeM15	unclassified	unclassified	unclassified	ASV7	Burela
688.695	5.89899	0.901263	6.54525	5.93976e-11	2.65089e-09	Actinomycetota	Actinobacteria	PeM15	unclassified	unclassified	unclassified	ASV7	Cerceda
688.695	5.41606	1.29664	4.17698	2.95401e-05	0.00215924	Actinomycetota	Actinobacteria	PeM15	unclassified	unclassified	unclassified	ASV7	Inleit
688.695	3.38387	0.895339	3.77942	0.000157192	0.00166716	Actinomycetota	Actinobacteria	PeM15	unclassified	unclassified	unclassified	ASV7	Miño
688.695	3.79008	0.882145	4.29643	1.73568e-05	0.000197438	Actinomycetota	Actinobacteria	PeM15	unclassified	unclassified	unclassified	ASV7	Ordes
11.8079	8.15107	1.98091	4.11481	3.87507e-05	0.000485385	Actinomycetota	Actinobacteria	Micrococcales	Demequinaceae	Demequina	unclassified	ASV703	Burela
11.8079	6.99991	1.98146	3.5327	0.000411338	0.00399623	Actinomycetota	Actinobacteria	Micrococcales	Demequinaceae	Demequina	unclassified	ASV703	Caldas_de_Reis
11.8079	7.17307	1.14458	6.26701	3.68057e-10	1.87233e-08	Actinomycetota	Actinobacteria	Micrococcales	Demequinaceae	Demequina	unclassified	ASV703	Moaña
11.8079	7.58075	1.98184	3.82511	0.000130716	0.00111411	Actinomycetota	Actinobacteria	Micrococcales	Demequinaceae	Demequina	unclassified	ASV703	Ordes
11.8079	7.74385	1.98061	3.90983	9.23614e-05	0.00169819	Actinomycetota	Actinobacteria	Micrococcales	Demequinaceae	Demequina	unclassified	ASV703	Vilagarcia_de_Arousa
12.3964	7.19797	1.8422	3.90727	9.33436e-05	0.00102749	Actinomycetota	Actinobacteria	Frankiales	Sporichthyaceae	Longivirga	unclassified	ASV717	Burela
12.3964	6.88706	1.84124	3.74045	0.000183691	0.00316606	Actinomycetota	Actinobacteria	Frankiales	Sporichthyaceae	Longivirga	unclassified	ASV717	Vilagarcia_de_Arousa
11.1268	8.27834	1.4385	5.75486	8.6715e-09	3.50762e-07	Actinomycetota	Acidimicrobiia	unclassified	unclassified	unclassified	unclassified	ASV734	Vilagarcia_de_Arousa
10.1397	6.52879	1.60523	4.0672	4.75823e-05	0.000975165	Actinomycetota	Actinobacteria	Micrococcales	Cellulomonadaceae	Cellulomonas	unclassified	ASV747	Moaña
10.1397	8.78103	2.77654	3.16258	0.0015638	0.0212624	Actinomycetota	Actinobacteria	Micrococcales	Cellulomonadaceae	Cellulomonas	unclassified	ASV747	Vilagarcia_de_Arousa
12.179	-4.41962	1.37729	-3.20893	0.00133232	0.0113617	Actinomycetota	Actinobacteria	Propionibacteriales	Propionibacteriaceae	Tessaracoccus	unclassified	ASV773	Caldas_de_Reis
12.179	7.12615	1.32767	5.36741	7.98768e-08	1.63466e-06	Actinomycetota	Actinobacteria	Propionibacteriales	Propionibacteriaceae	Tessaracoccus	unclassified	ASV773	Miño
12.179	4.23258	1.07964	3.92037	8.84125e-05	0.000779363	Actinomycetota	Actinobacteria	Propionibacteriales	Propionibacteriaceae	Tessaracoccus	unclassified	ASV773	Ordes
9.6675	5.63793	1.78959	3.1504	0.00163047	0.0230724	Actinomycetota	Actinobacteria	PeM15	unclassified	unclassified	unclassified	ASV779	Moaña
12.3804	5.89554	1.82702	3.22686	0.00125156	0.0103325	Actinomycetota	Actinobacteria	PeM15	unclassified	unclassified	unclassified	ASV788	Burela
12.1066	6.3788	1.95351	3.26531	0.00109344	0.00923704	Actinomycetota	Actinobacteria	Micrococcales	Dermatophilaceae	unclassified	unclassified	ASV792	Burela
12.1066	7.31372	1.94885	3.75284	0.000174839	0.00144242	Actinomycetota	Actinobacteria	Micrococcales	Dermatophilaceae	unclassified	unclassified	ASV792	Ordes
8.88375	6.12977	1.68785	3.6317	0.000281556	0.00502015	Actinomycetota	Actinobacteria	Micrococcales	Microbacteriaceae	unclassified	unclassified	ASV829	Moaña
9.48146	6.98031	1.96262	3.55663	0.000375636	0.00373835	Actinomycetota	Actinobacteria	Propionibacteriales	Nocardioidaceae	Nocardioides	unclassified	ASV832	Burela
9.48146	6.48194	2.00956	3.22555	0.00125732	0.00856172	Actinomycetota	Actinobacteria	Propionibacteriales	Nocardioidaceae	Nocardioides	unclassified	ASV832	Ordes
96.1926	8.41349	2.17414	3.8698	0.000108923	0.00118109	Actinomycetota	Thermoleophilia	Gaiellales	Gaiellaceae	Gaiella	unclassified	ASV87	Burela
96.1926	7.14768	2.1764	3.28418	0.0010228	0.00874191	Actinomycetota	Thermoleophilia	Gaiellales	Gaiellaceae	Gaiella	unclassified	ASV87	Miño
96.1926	7.24268	2.17622	3.3281	0.000874414	0.00614957	Actinomycetota	Thermoleophilia	Gaiellales	Gaiellaceae	Gaiella	unclassified	ASV87	Ordes
135.253	4.14023	1.03333	4.00669	6.15767e-05	0.00072154	Actinomycetota	Thermoleophilia	Solirubrobacterales	Solirubrobacteraceae	Conexibacter	unclassified	ASV89	Miño
418.091	10.4628	2.14849	4.86984	1.11689e-06	1.95523e-05	Actinomycetota	Thermoleophilia	Solirubrobacterales	67-14	unclassified	unclassified	ASV9	Burela
418.091	9.13449	2.14911	4.25035	2.13436e-05	0.000277082	Actinomycetota	Thermoleophilia	Solirubrobacterales	67-14	unclassified	unclassified	ASV9	Miño
418.091	9.06038	2.1492	4.2157	2.48999e-05	0.000262674	Actinomycetota	Thermoleophilia	Solirubrobacterales	67-14	unclassified	unclassified	ASV9	Ordes
93.1114	6.02414	1.33214	4.52217	6.12103e-06	8.98369e-05	Actinomycetota	Actinobacteria	Bifidobacteriales	Bifidobacteriaceae	Bifidobacterium	unclassified	ASV93	Miño
93.1114	-3.92475	1.09968	-3.569	0.000358343	0.00579799	Actinomycetota	Actinobacteria	Bifidobacteriales	Bifidobacteriaceae	Bifidobacterium	unclassified	ASV93	Vilagarcia_de_Arousa
9.30393	7.76173	2.44263	3.17761	0.00148494	0.0213433	Actinomycetota	Actinobacteria	Micrococcales	Microbacteriaceae	Leucobacter	unclassified	ASV939	Moaña
8.24713	-7.54687	2.10999	-3.57674	0.000347906	0.00452277	Actinomycetota	Acidimicrobiia	Microtrichales	unclassified	unclassified	unclassified	ASV954	Cerceda
8.52282	-24.5707	7.0704	-3.47514	0.000510584	0.00809926	Bacillota	Clostridia	Oscillospirales	Ruminococcaceae	unclassified	unclassified	ASV1017	Vilagarcia_de_Arousa
7.50102	5.8792	1.38869	4.23362	2.29961e-05	0.000246633	Bacillota	Clostridia	Eubacteriales	Eubacteriaceae	unclassified	unclassified	ASV1049	Ordes
8.14445	-25.4529	6.02319	-4.22581	2.38085e-05	0.000297122	Bacillota	Clostridia	Peptostreptococcales-Tissierellales	Peptostreptococcaceae	Proteocatella	unclassified	ASV1051	Caldas_de_Reis
8.14445	-20.4359	6.07925	-3.36158	0.000774982	0.0116104	Bacillota	Clostridia	Peptostreptococcales-Tissierellales	Peptostreptococcaceae	Proteocatella	unclassified	ASV1051	Vilagarcia_de_Arousa
8.49955	-29.1162	5.29446	-5.49937	3.81142e-08	1.30688e-06	Bacillota	Bacilli	Bacillales	Planococcaceae	Rummeliibacillus	pycnus	ASV1059	Moaña
117.602	-15.4042	2.88499	-5.33942	9.32421e-08	1.99236e-06	Bacillota	Clostridia	Lachnospirales	Lachnospiraceae	Falcatimonas	unclassified	ASV106	Burela
117.602	-35.5636	2.86819	-12.3993	2.63534e-35	5.05657e-33	Bacillota	Clostridia	Lachnospirales	Lachnospiraceae	Falcatimonas	unclassified	ASV106	Caldas_de_Reis
117.602	-27.1705	2.91388	-9.32452	1.11485e-20	1.15706e-18	Bacillota	Clostridia	Lachnospirales	Lachnospiraceae	Falcatimonas	unclassified	ASV106	Miño
117.602	-31.4435	2.86987	-10.9564	6.1911e-28	1.32799e-25	Bacillota	Clostridia	Lachnospirales	Lachnospiraceae	Falcatimonas	unclassified	ASV106	Ordes
117.602	-32.1456	2.87403	-11.1848	4.83775e-29	9.78435e-27	Bacillota	Clostridia	Lachnospirales	Lachnospiraceae	Falcatimonas	unclassified	ASV106	Vilagarcia_de_Arousa
6.36474	-7.26549	2.00182	-3.62945	0.000284029	0.00288731	Bacillota	Negativicutes	Acidaminococcales	Acidaminococcaceae	unclassified	unclassified	ASV1121	Caldas_de_Reis
6.36474	-6.30717	2.00283	-3.14913	0.0016376	0.0132929	Bacillota	Negativicutes	Acidaminococcales	Acidaminococcaceae	unclassified	unclassified	ASV1121	Miño
6.36474	-6.96587	2.0004	-3.48224	0.000497245	0.00370046	Bacillota	Negativicutes	Acidaminococcales	Acidaminococcaceae	unclassified	unclassified	ASV1121	Ordes
6.36474	-7.35691	2.00068	-3.67719	0.000235814	0.00393347	Bacillota	Negativicutes	Acidaminococcales	Acidaminococcaceae	unclassified	unclassified	ASV1121	Vilagarcia_de_Arousa
6.36265	6.24865	1.96199	3.18485	0.00144831	0.0118224	Bacillota	Clostridia	Clostridiales	Clostridiaceae	Sarcina	unclassified	ASV1155	Miño
6.90829	-23.5921	4.52622	-5.21232	1.86497e-07	3.49113e-06	Bacillota	Clostridia	Peptostreptococcales-Tissierellales	Anaerovoracaceae	Anaerovorax	unclassified	ASV1190	Caldas_de_Reis
6.91488	-28.752	5.29452	-5.43051	5.61926e-08	1.78913e-06	Bacillota	Clostridia	Lachnospirales	Lachnospiraceae	Falcatimonas	unclassified	ASV1238	Moaña
87.2002	2.65189	0.670441	3.95544	7.63929e-05	0.000880944	Bacillota	Clostridia	Clostridiales	Clostridiaceae	Clostridium	unclassified	ASV126	Burela
87.2002	3.53806	0.69618	5.08211	3.7326e-07	6.69563e-06	Bacillota	Clostridia	Clostridiales	Clostridiaceae	Clostridium	unclassified	ASV126	Miño
87.2002	2.36847	0.673531	3.5165	0.000437274	0.00334983	Bacillota	Clostridia	Clostridiales	Clostridiaceae	Clostridium	unclassified	ASV126	Ordes
6.41152	27.374	5.29456	5.17022	2.33819e-07	5.71094e-06	Bacillota	Bacilli	Lactobacillales	Vagococcaceae	Vagococcus	teuberi	ASV1260	Moaña
5.78953	27.5093	5.2946	5.19573	2.0392e-07	5.12099e-06	Bacillota	Bacilli	Bacillales	Bacillaceae	unclassified	unclassified	ASV1319	Moaña
58.6099	2.62856	0.659468	3.98587	6.72321e-05	0.000781506	Bacillota	Clostridia	Peptostreptococcales-Tissierellales	Peptostreptococcaceae	Intestinibacter	unclassified	ASV183	Burela
58.6099	3.12514	0.701554	4.4546	8.40504e-06	0.000153456	Bacillota	Clostridia	Peptostreptococcales-Tissierellales	Peptostreptococcaceae	Intestinibacter	unclassified	ASV183	Cerceda
58.6099	5.05514	0.733859	6.88843	5.64125e-12	2.52744e-10	Bacillota	Clostridia	Peptostreptococcales-Tissierellales	Peptostreptococcaceae	Intestinibacter	unclassified	ASV183	Miño
58.6099	3.11892	0.672753	4.63605	3.55123e-06	4.81099e-05	Bacillota	Clostridia	Peptostreptococcales-Tissierellales	Peptostreptococcaceae	Intestinibacter	unclassified	ASV183	Ordes
63.133	-13.5908	2.62413	-5.17919	2.22857e-07	4.49737e-06	Bacillota	Clostridia	Peptostreptococcales-Tissierellales	Peptostreptococcaceae	Acetoanaerobium	unclassified	ASV188	Burela
63.133	-39.4304	2.56488	-15.3732	2.47626e-53	9.50263e-51	Bacillota	Clostridia	Peptostreptococcales-Tissierellales	Peptostreptococcaceae	Acetoanaerobium	unclassified	ASV188	Caldas_de_Reis
63.133	-29.222	2.72149	-10.7375	6.78599e-27	1.02214e-24	Bacillota	Clostridia	Peptostreptococcales-Tissierellales	Peptostreptococcaceae	Acetoanaerobium	unclassified	ASV188	Cerceda
63.133	-27.8618	2.72149	-10.2377	1.34399e-24	1.77529e-22	Bacillota	Clostridia	Peptostreptococcales-Tissierellales	Peptostreptococcaceae	Acetoanaerobium	unclassified	ASV188	Miño
63.133	-36.714	2.56713	-14.3016	2.13895e-46	1.15361e-43	Bacillota	Clostridia	Peptostreptococcales-Tissierellales	Peptostreptococcaceae	Acetoanaerobium	unclassified	ASV188	Vilagarcia_de_Arousa
53.2252	3.39679	0.949464	3.57758	0.000346785	0.00349916	Bacillota	Clostridia	Peptostreptococcales-Tissierellales	Peptostreptococcaceae	Terrisporobacter	unclassified	ASV211	Burela
53.2252	9.43139	1.31342	7.18082	6.92971e-13	3.47202e-11	Bacillota	Clostridia	Peptostreptococcales-Tissierellales	Peptostreptococcaceae	Terrisporobacter	unclassified	ASV211	Miño
53.2252	5.60104	1.00268	5.58609	2.32237e-08	5.15327e-07	Bacillota	Clostridia	Peptostreptococcales-Tissierellales	Peptostreptococcaceae	Terrisporobacter	unclassified	ASV211	Ordes
36.8633	-4.57669	1.44129	-3.1754	0.00149631	0.0213433	Bacillota	Clostridia	Lachnospirales	Lachnospiraceae	Blautia	unclassified	ASV212	Moaña
36.8633	-8.59167	2.4869	-3.45477	0.000550762	0.00865178	Bacillota	Clostridia	Lachnospirales	Lachnospiraceae	Blautia	unclassified	ASV212	Vilagarcia_de_Arousa
50.4618	9.51598	2.77598	3.42797	0.000608113	0.00573759	Bacillota	Clostridia	Peptostreptococcales-Tissierellales	Peptostreptococcaceae	unclassified	unclassified	ASV224	Burela
50.4618	11.3163	2.77552	4.07716	4.55892e-05	0.000556648	Bacillota	Clostridia	Peptostreptococcales-Tissierellales	Peptostreptococcaceae	unclassified	unclassified	ASV224	Miño
26.45	-7.94634	2.4649	-3.22379	0.00126505	0.0174944	Bacillota	Clostridia	Lachnospirales	Lachnospiraceae	Blautia	unclassified	ASV295	Vilagarcia_de_Arousa
26.9142	-10.8125	1.88422	-5.73841	9.5567e-09	3.7714e-07	Bacillota	Clostridia	Oscillospirales	Ruminococcaceae	Ruminococcus	unclassified	ASV298	Vilagarcia_de_Arousa
32.5747	5.33578	1.4002	3.81072	0.000138563	0.00149134	Bacillota	Bacilli	Erysipelotrichales	Erysipelotrichaceae	Turicibacter	unclassified	ASV325	Miño
31.1066	4.1528	1.1998	3.46125	0.000537678	0.00510618	Bacillota	Clostridia	Clostridiales	Clostridiaceae	Clostridium	perfringens	ASV337	Miño
31.1066	4.00297	1.15768	3.45776	0.000544679	0.00398296	Bacillota	Clostridia	Clostridiales	Clostridiaceae	Clostridium	perfringens	ASV337	Ordes
23.3712	-9.20874	2.32218	-3.96557	7.32218e-05	0.0013938	Bacillota	Clostridia	Lachnospirales	Lachnospiraceae	Agathobacter	unclassified	ASV338	Vilagarcia_de_Arousa
196.039	13.631	1.75015	7.78846	6.78327e-15	4.69338e-13	Bacillota	Bacilli	Mycoplasmatales	Mycoplasmataceae	Candidatus Lumbricincola	unclassified	ASV38	Burela
196.039	10.7305	1.75059	6.12961	8.80943e-10	3.21678e-08	Bacillota	Bacilli	Mycoplasmatales	Mycoplasmataceae	Candidatus Lumbricincola	unclassified	ASV38	Cerceda
196.039	11.393	1.75044	6.50865	7.58307e-11	1.455e-08	Bacillota	Bacilli	Mycoplasmatales	Mycoplasmataceae	Candidatus Lumbricincola	unclassified	ASV38	Inleit
196.039	11.0043	1.75045	6.28655	3.24605e-10	1.12298e-08	Bacillota	Bacilli	Mycoplasmatales	Mycoplasmataceae	Candidatus Lumbricincola	unclassified	ASV38	Miño
196.039	6.35758	1.01513	6.26284	3.78036e-10	1.87233e-08	Bacillota	Bacilli	Mycoplasmatales	Mycoplasmataceae	Candidatus Lumbricincola	unclassified	ASV38	Moaña
196.039	10.9108	1.75049	6.23298	4.5764e-10	1.40234e-08	Bacillota	Bacilli	Mycoplasmatales	Mycoplasmataceae	Candidatus Lumbricincola	unclassified	ASV38	Ordes
196.039	11.969	1.75023	6.8385	8.0029e-12	4.31623e-10	Bacillota	Bacilli	Mycoplasmatales	Mycoplasmataceae	Candidatus Lumbricincola	unclassified	ASV38	Vilagarcia_de_Arousa
21.643	-7.12335	1.3033	-5.46561	4.6131e-08	9.44147e-07	Bacillota	Bacilli	Lactobacillales	Carnobacteriaceae	Trichococcus	unclassified	ASV392	Caldas_de_Reis
21.643	-9.315	1.29594	-7.18785	6.58195e-13	3.94429e-11	Bacillota	Bacilli	Lactobacillales	Carnobacteriaceae	Trichococcus	unclassified	ASV392	Vilagarcia_de_Arousa
20.0183	-18.4427	3.39324	-5.43513	5.47559e-08	1.26286e-06	Bacillota	Bacilli	Lactobacillales	Streptococcaceae	Lactococcus	raffinolactis	ASV512	Burela
20.0183	-34.583	3.50038	-9.87979	5.09403e-23	4.34408e-21	Bacillota	Bacilli	Lactobacillales	Streptococcaceae	Lactococcus	raffinolactis	ASV512	Caldas_de_Reis
20.0183	-32.2299	3.48584	-9.24594	2.33189e-20	1.19315e-17	Bacillota	Bacilli	Lactobacillales	Streptococcaceae	Lactococcus	raffinolactis	ASV512	Inleit
20.0183	-30.7834	3.49769	-8.80108	1.35504e-18	1.15816e-16	Bacillota	Bacilli	Lactobacillales	Streptococcaceae	Lactococcus	raffinolactis	ASV512	Miño
20.0183	-31.2375	3.49013	-8.95024	3.54713e-19	3.04343e-17	Bacillota	Bacilli	Lactobacillales	Streptococcaceae	Lactococcus	raffinolactis	ASV512	Ordes
20.0183	-36.9782	3.40273	-10.8672	1.65171e-27	2.9694e-25	Bacillota	Bacilli	Lactobacillales	Streptococcaceae	Lactococcus	raffinolactis	ASV512	Vilagarcia_de_Arousa
17.5495	-8.70442	2.36861	-3.6749	0.000237944	0.00248465	Bacillota	Clostridia	Christensenellales	Christensenellaceae	Christensenellaceae R-7 group	unclassified	ASV584	Caldas_de_Reis
16.4077	8.07583	2.11731	3.81419	0.000136632	0.00148154	Bacillota	Clostridia	Peptostreptococcales-Tissierellales	Peptostreptococcaceae	Romboutsia	unclassified	ASV587	Miño
16.4077	8.19846	2.11718	3.87235	0.000107789	0.000937327	Bacillota	Clostridia	Peptostreptococcales-Tissierellales	Peptostreptococcaceae	Romboutsia	unclassified	ASV587	Ordes
11.5022	-17.8774	5.32484	-3.35736	0.000786913	0.00705793	Bacillota	Clostridia	Oscillospirales	Oscillospiraceae	NK4A214 group	unclassified	ASV695	Burela
11.5022	-22.6982	5.33142	-4.25744	2.06785e-05	0.000264512	Bacillota	Clostridia	Oscillospirales	Oscillospiraceae	NK4A214 group	unclassified	ASV695	Caldas_de_Reis
11.5022	-33.6416	3.07288	-10.9479	6.79991e-28	8.66017e-26	Bacillota	Clostridia	Oscillospirales	Oscillospiraceae	NK4A214 group	unclassified	ASV695	Moaña
11.5022	-27.8784	5.32087	-5.23944	1.61063e-07	4.82591e-06	Bacillota	Clostridia	Oscillospirales	Oscillospiraceae	NK4A214 group	unclassified	ASV695	Vilagarcia_de_Arousa
14.898	-22.0594	6.5643	-3.36051	0.000777986	0.00704882	Bacillota	Clostridia	Peptostreptococcales-Tissierellales	Anaerovoracaceae	S5-A14a	unclassified	ASV698	Caldas_de_Reis
489.184	2.88859	0.624044	4.62882	3.67761e-06	5.80822e-05	Bacillota	Clostridia	Peptostreptococcales-Tissierellales	Peptostreptococcaceae	Romboutsia	ilealis	ASV8	Burela
489.184	2.79905	0.62913	4.44907	8.6241e-06	0.000155105	Bacillota	Clostridia	Peptostreptococcales-Tissierellales	Peptostreptococcaceae	Romboutsia	ilealis	ASV8	Cerceda
489.184	4.70826	0.6311	7.46041	8.62557e-14	4.82037e-12	Bacillota	Clostridia	Peptostreptococcales-Tissierellales	Peptostreptococcaceae	Romboutsia	ilealis	ASV8	Miño
489.184	3.73224	0.627107	5.95151	2.65675e-09	7.27499e-08	Bacillota	Clostridia	Peptostreptococcales-Tissierellales	Peptostreptococcaceae	Romboutsia	ilealis	ASV8	Ordes
10.6573	-28.9505	3.38163	-8.5611	1.11798e-17	6.86439e-16	Bacillota	Clostridia	Peptostreptococcales-Tissierellales	Peptostreptococcaceae	Peptostreptococcus	unclassified	ASV804	Caldas_de_Reis
10.6573	-25.174	3.38649	-7.43367	1.05627e-13	6.06098e-12	Bacillota	Clostridia	Peptostreptococcales-Tissierellales	Peptostreptococcaceae	Peptostreptococcus	unclassified	ASV804	Cerceda
10.6573	-23.8705	3.3939	-7.03336	2.01612e-12	4.42107e-10	Bacillota	Clostridia	Peptostreptococcales-Tissierellales	Peptostreptococcaceae	Peptostreptococcus	unclassified	ASV804	Inleit
6.98802	-8.60575	2.66207	-3.23273	0.00122614	0.0172513	Bacillota	Bacilli	Lactobacillales	Streptococcaceae	Streptococcus	unclassified	ASV862	Vilagarcia_de_Arousa
109.214	2.43077	0.746153	3.25773	0.00112306	0.00943239	Bacillota	Clostridia	Clostridiales	Clostridiaceae	Clostridium	unclassified	ASV94	Burela
109.214	3.63972	0.766539	4.74826	2.05177e-06	3.24046e-05	Bacillota	Clostridia	Clostridiales	Clostridiaceae	Clostridium	unclassified	ASV94	Miño
109.214	3.0353	0.75167	4.03807	5.38928e-05	0.000506278	Bacillota	Clostridia	Clostridiales	Clostridiaceae	Clostridium	unclassified	ASV94	Ordes
8.98039	-22.2217	6.10333	-3.64092	0.000271667	0.00278006	Bacillota	Clostridia	Oscillospirales	Oscillospiraceae	UCG-002	unclassified	ASV998	Caldas_de_Reis
8.98039	-24.1698	6.0874	-3.97046	7.17341e-05	0.00138173	Bacillota	Clostridia	Oscillospirales	Oscillospiraceae	UCG-002	unclassified	ASV998	Vilagarcia_de_Arousa
8.44985	28.4347	5.29447	5.37064	7.84571e-08	2.33359e-06	Bacteroidota	Bacteroidia	Flavobacteriales	Flavobacteriaceae	Flavobacterium	unclassified	ASV1022	Moaña
7.97512	6.2001	1.38986	4.46096	8.15915e-06	0.000175981	Bacteroidota	Bacteroidia	Flavobacteriales	NS9 marine group	unclassified	unclassified	ASV1042	Moaña
7.08829	-27.9783	5.29451	-5.2844	1.26119e-07	3.40711e-06	Bacteroidota	Bacteroidia	Chitinophagales	Chitinophagaceae	Edaphobaculum	unclassified	ASV1067	Moaña
101.637	-17.2292	2.20681	-7.80728	5.84333e-15	4.46861e-13	Bacteroidota	Bacteroidia	Bacteroidales	Tannerellaceae	Macellibacteroides	unclassified	ASV107	Burela
101.637	-42.8087	2.20158	-19.4446	3.24077e-84	2.48729e-81	Bacteroidota	Bacteroidia	Bacteroidales	Tannerellaceae	Macellibacteroides	unclassified	ASV107	Caldas_de_Reis
101.637	-30.7909	2.29266	-13.4302	4.02315e-41	9.69578e-39	Bacteroidota	Bacteroidia	Bacteroidales	Tannerellaceae	Macellibacteroides	unclassified	ASV107	Cerceda
101.637	-31.9807	2.21586	-14.4326	3.22515e-47	2.34307e-44	Bacteroidota	Bacteroidia	Bacteroidales	Tannerellaceae	Macellibacteroides	unclassified	ASV107	Miño
101.637	-31.6829	2.22454	-14.2424	4.99652e-46	3.21526e-43	Bacteroidota	Bacteroidia	Bacteroidales	Tannerellaceae	Macellibacteroides	unclassified	ASV107	Ordes
101.637	-40.5256	2.20179	-18.4058	1.18087e-75	1.91065e-72	Bacteroidota	Bacteroidia	Bacteroidales	Tannerellaceae	Macellibacteroides	unclassified	ASV107	Vilagarcia_de_Arousa
6.29814	6.92728	2.00384	3.457	0.000546215	0.00918775	Bacteroidota	Bacteroidia	Sphingobacteriales	Sphingobacteriaceae	Sphingobacterium	unclassified	ASV1175	Moaña
6.4784	-31.4194	5.29456	-5.93427	2.95151e-09	1.34937e-07	Bacteroidota	Bacteroidia	Chitinophagales	Chitinophagaceae	unclassified	unclassified	ASV1184	Moaña
89.233	-11.4971	1.6361	-7.02712	2.10846e-12	8.74728e-11	Bacteroidota	Bacteroidia	Chitinophagales	Saprospiraceae	unclassified	unclassified	ASV133	Caldas_de_Reis
89.233	-6.67003	1.64176	-4.06274	4.85005e-05	0.000582407	Bacteroidota	Bacteroidia	Chitinophagales	Saprospiraceae	unclassified	unclassified	ASV133	Miño
89.233	-8.49878	1.6374	-5.19042	2.09823e-07	3.75059e-06	Bacteroidota	Bacteroidia	Chitinophagales	Saprospiraceae	unclassified	unclassified	ASV133	Ordes
61.1575	-10.4639	3.29094	-3.17961	0.00147471	0.0119042	Bacteroidota	Bacteroidia	Bacteroidales	Bacteroidaceae	Bacteroides	unclassified	ASV134	Burela
61.1575	-11.3684	3.30888	-3.43571	0.000590998	0.00919456	Bacteroidota	Bacteroidia	Bacteroidales	Bacteroidaceae	Bacteroides	unclassified	ASV134	Vilagarcia_de_Arousa
5.05633	-26.1226	6.15814	-4.24196	2.21572e-05	0.000281085	Bacteroidota	Bacteroidia	Flavobacteriales	Flavobacteriaceae	Flavobacterium	unclassified	ASV1372	Caldas_de_Reis
5.05633	-22.8233	6.16997	-3.6991	0.000216368	0.00368509	Bacteroidota	Bacteroidia	Flavobacteriales	Flavobacteriaceae	Flavobacterium	unclassified	ASV1372	Vilagarcia_de_Arousa
72.2629	-12.9691	1.6837	-7.70277	1.33151e-14	6.59314e-13	Bacteroidota	Bacteroidia	Chitinophagales	Saprospiraceae	unclassified	unclassified	ASV145	Caldas_de_Reis
72.2629	-7.92442	1.68603	-4.70006	2.60091e-06	4.06357e-05	Bacteroidota	Bacteroidia	Chitinophagales	Saprospiraceae	unclassified	unclassified	ASV145	Miño
72.2629	-7.91447	1.68597	-4.6943	2.67516e-06	3.74231e-05	Bacteroidota	Bacteroidia	Chitinophagales	Saprospiraceae	unclassified	unclassified	ASV145	Ordes
4.34109	-29.0947	5.29473	-5.49503	3.90653e-08	1.31422e-06	Bacteroidota	Bacteroidia	Chitinophagales	Saprospiraceae	OLB8	unclassified	ASV1536	Moaña
4.49981	27.544	5.29472	5.20216	1.96981e-07	5.09011e-06	Bacteroidota	Bacteroidia	Bacteroidales	Dysgonomonadaceae	Fermentimonas	unclassified	ASV1547	Moaña
4.46019	30.5336	5.29477	5.76676	8.081e-09	3.3508e-07	Bacteroidota	Bacteroidia	Flavobacteriales	Weeksellaceae	Empedobacter	unclassified	ASV1563	Moaña
4.1125	-28.8411	5.29476	-5.44711	5.11935e-08	1.69033e-06	Bacteroidota	Bacteroidia	Chitinophagales	Chitinophagaceae	unclassified	unclassified	ASV1586	Moaña
4.06267	-28.7216	5.29476	-5.42453	5.81078e-08	1.81765e-06	Bacteroidota	Bacteroidia	Chitinophagales	Chitinophagaceae	unclassified	unclassified	ASV1593	Moaña
62.4717	-26.9558	5.28591	-5.09957	3.40433e-07	6.18312e-06	Bacteroidota	Bacteroidia	Chitinophagales	Saprospiraceae	unclassified	unclassified	ASV176	Miño
62.4717	-29.7973	5.28559	-5.63746	1.72581e-08	3.89669e-07	Bacteroidota	Bacteroidia	Chitinophagales	Saprospiraceae	unclassified	unclassified	ASV176	Ordes
58.9997	-19.5719	2.29745	-8.51899	1.60955e-17	1.51667e-15	Bacteroidota	Bacteroidia	Flavobacteriales	Weeksellaceae	Chryseobacterium	chaponense	ASV184	Burela
58.9997	-34.1648	2.30696	-14.8094	1.27327e-49	3.90894e-47	Bacteroidota	Bacteroidia	Flavobacteriales	Weeksellaceae	Chryseobacterium	chaponense	ASV184	Caldas_de_Reis
58.9997	-32.3363	2.30388	-14.0356	9.43802e-45	3.79094e-42	Bacteroidota	Bacteroidia	Flavobacteriales	Weeksellaceae	Chryseobacterium	chaponense	ASV184	Cerceda
58.9997	-30.3448	2.31035	-13.1343	2.09506e-39	7.61029e-37	Bacteroidota	Bacteroidia	Flavobacteriales	Weeksellaceae	Chryseobacterium	chaponense	ASV184	Miño
58.9997	-3.96117	1.22448	-3.23497	0.00121654	0.0182277	Bacteroidota	Bacteroidia	Flavobacteriales	Weeksellaceae	Chryseobacterium	chaponense	ASV184	Moaña
58.9997	-8.6535	2.22132	-3.89565	9.7935e-05	0.000857431	Bacteroidota	Bacteroidia	Flavobacteriales	Weeksellaceae	Chryseobacterium	chaponense	ASV184	Ordes
58.9997	-37.8524	2.29691	-16.4797	5.13239e-61	4.1521e-58	Bacteroidota	Bacteroidia	Flavobacteriales	Weeksellaceae	Chryseobacterium	chaponense	ASV184	Vilagarcia_de_Arousa
59.4802	-8.76841	1.92115	-4.56414	5.01548e-06	7.1951e-05	Bacteroidota	Bacteroidia	Chitinophagales	Saprospiraceae	unclassified	unclassified	ASV190	Caldas_de_Reis
59.4802	-4.04157	0.981316	-4.11852	3.81314e-05	0.000799862	Bacteroidota	Bacteroidia	Chitinophagales	Saprospiraceae	unclassified	unclassified	ASV190	Moaña
59.4802	-10.6782	1.91951	-5.56296	2.65231e-08	5.6892e-07	Bacteroidota	Bacteroidia	Chitinophagales	Saprospiraceae	unclassified	unclassified	ASV190	Ordes
54.2753	-13.9107	3.91479	-3.55338	0.000380313	0.00375914	Bacteroidota	Bacteroidia	Flavobacteriales	Flavobacteriaceae	Flavobacterium	unclassified	ASV198	Burela
54.2753	-26.0667	3.9171	-6.65459	2.84081e-11	9.27798e-10	Bacteroidota	Bacteroidia	Flavobacteriales	Flavobacteriaceae	Flavobacterium	unclassified	ASV198	Caldas_de_Reis
54.2753	-24.5835	3.91456	-6.28002	3.38532e-10	1.31591e-08	Bacteroidota	Bacteroidia	Flavobacteriales	Flavobacteriaceae	Flavobacterium	unclassified	ASV198	Cerceda
54.2753	-28.5476	3.86571	-7.38484	1.52633e-13	8.54081e-12	Bacteroidota	Bacteroidia	Flavobacteriales	Flavobacteriaceae	Flavobacterium	unclassified	ASV198	Ordes
54.2753	33.0562	3.86284	8.55747	1.15373e-17	9.33365e-16	Bacteroidota	Bacteroidia	Flavobacteriales	Flavobacteriaceae	Flavobacterium	unclassified	ASV198	Vilagarcia_de_Arousa
44.2564	-6.45935	1.48537	-4.34865	1.36979e-05	0.000191376	Bacteroidota	Bacteroidia	Flavobacteriales	Weeksellaceae	Cloacibacterium	unclassified	ASV217	Burela
44.2564	-9.735	1.47978	-6.57867	4.74662e-11	1.48695e-09	Bacteroidota	Bacteroidia	Flavobacteriales	Weeksellaceae	Cloacibacterium	unclassified	ASV217	Caldas_de_Reis
44.2564	-5.32171	1.49486	-3.56001	0.000370839	0.00291018	Bacteroidota	Bacteroidia	Flavobacteriales	Weeksellaceae	Cloacibacterium	unclassified	ASV217	Ordes
44.2564	-11.7507	1.47875	-7.94634	1.92103e-15	1.29509e-13	Bacteroidota	Bacteroidia	Flavobacteriales	Weeksellaceae	Cloacibacterium	unclassified	ASV217	Vilagarcia_de_Arousa
49.3864	-10.9025	3.20433	-3.40243	0.000667886	0.00613895	Bacteroidota	Bacteroidia	Chitinophagales	Saprospiraceae	unclassified	unclassified	ASV218	Caldas_de_Reis
49.3864	-11.191	3.20419	-3.4926	0.000478346	0.00360018	Bacteroidota	Bacteroidia	Chitinophagales	Saprospiraceae	unclassified	unclassified	ASV218	Ordes
48.3126	-8.23608	2.30748	-3.56931	0.000357928	0.00353789	Bacteroidota	Bacteroidia	Chitinophagales	unclassified	unclassified	unclassified	ASV245	Miño
48.3126	-9.80801	2.30651	-4.25232	2.11563e-05	0.000228808	Bacteroidota	Bacteroidia	Chitinophagales	unclassified	unclassified	unclassified	ASV245	Ordes
37.058	7.98383	2.03825	3.91699	8.96598e-05	0.00100212	Bacteroidota	Bacteroidia	Flavobacteriales	Flavobacteriaceae	Flavobacterium	unclassified	ASV301	Burela
37.058	8.7179	2.03638	4.28107	1.85995e-05	0.000241952	Bacteroidota	Bacteroidia	Flavobacteriales	Flavobacteriaceae	Flavobacterium	unclassified	ASV301	Caldas_de_Reis
37.058	6.27848	1.17946	5.32319	1.01961e-07	2.88567e-06	Bacteroidota	Bacteroidia	Flavobacteriales	Flavobacteriaceae	Flavobacterium	unclassified	ASV301	Moaña
37.058	11.5201	2.03569	5.65907	1.52193e-08	3.69572e-07	Bacteroidota	Bacteroidia	Flavobacteriales	Flavobacteriaceae	Flavobacterium	unclassified	ASV301	Ordes
27.0072	28.9111	6.97645	4.1441	3.41156e-05	0.000412342	Bacteroidota	Bacteroidia	Flavobacteriales	Flavobacteriaceae	Flavobacterium	unclassified	ASV309	Caldas_de_Reis
27.0072	23.6938	6.98095	3.39407	0.00068863	0.00625362	Bacteroidota	Bacteroidia	Flavobacteriales	Flavobacteriaceae	Flavobacterium	unclassified	ASV309	Miño
27.0072	32.5763	4.02814	8.08719	6.10581e-16	4.94848e-14	Bacteroidota	Bacteroidia	Flavobacteriales	Flavobacteriaceae	Flavobacterium	unclassified	ASV309	Moaña
27.0072	24.4651	6.97834	3.50587	0.000455125	0.00729102	Bacteroidota	Bacteroidia	Flavobacteriales	Flavobacteriaceae	Flavobacterium	unclassified	ASV309	Vilagarcia_de_Arousa
35.1078	-9.04727	2.44881	-3.69455	0.000220273	0.00178297	Bacteroidota	Bacteroidia	Flavobacteriales	Flavobacteriaceae	Flavobacterium	unclassified	ASV316	Ordes
199.272	7.02024	1.03588	6.77711	1.22606e-11	4.37676e-10	Bacteroidota	Bacteroidia	Flavobacteriales	Flavobacteriaceae	Flavobacterium	succinicans	ASV35	Caldas_de_Reis
199.272	3.72864	1.01108	3.68778	0.000226216	0.00306281	Bacteroidota	Bacteroidia	Flavobacteriales	Flavobacteriaceae	Flavobacterium	succinicans	ASV35	Cerceda
199.272	5.49447	1.00468	5.46888	4.52878e-08	1.52658e-06	Bacteroidota	Bacteroidia	Flavobacteriales	Flavobacteriaceae	Flavobacterium	succinicans	ASV35	Vilagarcia_de_Arousa
25.0515	-11.6252	2.56214	-4.53731	5.69759e-06	8.09796e-05	Bacteroidota	Bacteroidia	Chitinophagales	Saprospiraceae	unclassified	unclassified	ASV381	Caldas_de_Reis
28.798	-7.53372	1.92113	-3.92151	8.79958e-05	0.00099889	Bacteroidota	Bacteroidia	Chitinophagales	unclassified	unclassified	unclassified	ASV387	Miño
28.798	-8.17868	1.92006	-4.25959	2.04799e-05	0.00022337	Bacteroidota	Bacteroidia	Chitinophagales	unclassified	unclassified	unclassified	ASV387	Ordes
22.2453	8.62249	1.57608	5.47084	4.47919e-08	1.04972e-06	Bacteroidota	Bacteroidia	Chitinophagales	Chitinophagaceae	unclassified	unclassified	ASV409	Burela
22.2453	8.64525	1.575	5.48904	4.04129e-08	8.51304e-07	Bacteroidota	Bacteroidia	Chitinophagales	Chitinophagaceae	unclassified	unclassified	ASV409	Caldas_de_Reis
22.2453	7.41429	1.57855	4.69689	2.6415e-06	4.08309e-05	Bacteroidota	Bacteroidia	Chitinophagales	Chitinophagaceae	unclassified	unclassified	ASV409	Miño
22.2453	5.47694	0.817239	6.70176	2.05924e-11	1.1844e-09	Bacteroidota	Bacteroidia	Chitinophagales	Chitinophagaceae	unclassified	unclassified	ASV409	Moaña
22.2453	6.05211	1.58634	3.81513	0.000136111	0.0011375	Bacteroidota	Bacteroidia	Chitinophagales	Chitinophagaceae	unclassified	unclassified	ASV409	Ordes
22.2453	8.69906	1.57522	5.52245	3.34302e-08	1.20608e-06	Bacteroidota	Bacteroidia	Chitinophagales	Chitinophagaceae	unclassified	unclassified	ASV409	Vilagarcia_de_Arousa
25.454	-25.2652	4.89292	-5.16363	2.42202e-07	4.63052e-06	Bacteroidota	Bacteroidia	Sphingobacteriales	env.OPS 17	unclassified	unclassified	ASV412	Miño
25.454	-29.9676	2.82455	-10.6097	2.68601e-26	3.19277e-24	Bacteroidota	Bacteroidia	Sphingobacteriales	env.OPS 17	unclassified	unclassified	ASV412	Moaña
25.454	-25.1647	4.89298	-5.14303	2.70342e-07	4.63907e-06	Bacteroidota	Bacteroidia	Sphingobacteriales	env.OPS 17	unclassified	unclassified	ASV412	Ordes
21.8116	-9.60392	2.33906	-4.10589	4.02768e-05	0.000483007	Bacteroidota	Bacteroidia	Bacteroidales	Bacteroidaceae	Bacteroides	graminisolvens	ASV423	Caldas_de_Reis
21.8116	-9.51302	2.33896	-4.06719	4.75829e-05	0.000938892	Bacteroidota	Bacteroidia	Bacteroidales	Bacteroidaceae	Bacteroides	graminisolvens	ASV423	Vilagarcia_de_Arousa
22.5922	32.1582	4.36221	7.37199	1.68099e-13	1.24883e-11	Bacteroidota	Bacteroidia	Flavobacteriales	Weeksellaceae	unclassified	unclassified	ASV465	Moaña
22.5922	-27.1255	7.55556	-3.59013	0.000330511	0.00540169	Bacteroidota	Bacteroidia	Flavobacteriales	Weeksellaceae	unclassified	unclassified	ASV465	Vilagarcia_de_Arousa
17.8976	-11.3011	3.19783	-3.53399	0.000409344	0.00399623	Bacteroidota	Bacteroidia	Flavobacteriales	Weeksellaceae	Chryseobacterium	unclassified	ASV481	Caldas_de_Reis
22.5062	8.71235	1.71065	5.093	3.52448e-07	8.49209e-06	Bacteroidota	Bacteroidia	Flavobacteriales	Flavobacteriaceae	Arenibacter	unclassified	ASV488	Moaña
15.0009	7.45339	2.05835	3.62105	0.000293411	0.00517972	Bacteroidota	Bacteroidia	Chitinophagales	Chitinophagaceae	unclassified	unclassified	ASV502	Moaña
18.6931	-10.1338	1.9815	-5.11423	3.15025e-07	5.62283e-06	Bacteroidota	Bacteroidia	Chitinophagales	Chitinophagaceae	Niabella	unclassified	ASV531	Caldas_de_Reis
19.7902	29.8851	5.2943	5.64476	1.65409e-08	6.55389e-07	Bacteroidota	Bacteroidia	Flavobacteriales	Flavobacteriaceae	Myroides	unclassified	ASV551	Moaña
16.1839	-10.018	3.07125	-3.26186	0.00110683	0.00959881	Bacteroidota	Bacteroidia	Flavobacteriales	Weeksellaceae	Chryseobacterium	unclassified	ASV561	Caldas_de_Reis
19.3695	8.29716	2.00985	4.12825	3.65535e-05	0.000775892	Bacteroidota	Bacteroidia	Flavobacteriales	Flavobacteriaceae	Flavobacterium	hercynium	ASV562	Moaña
17.2982	23.3485	4.32052	5.40409	6.51376e-08	1.47883e-06	Bacteroidota	Bacteroidia	Flavobacteriales	Flavobacteriaceae	Flavobacterium	unclassified	ASV578	Burela
17.2982	22.2033	4.32092	5.13857	2.7684e-07	5.15703e-06	Bacteroidota	Bacteroidia	Flavobacteriales	Flavobacteriaceae	Flavobacterium	unclassified	ASV578	Miño
17.2982	22.1855	4.32099	5.13437	2.83096e-07	8.17946e-06	Bacteroidota	Bacteroidia	Flavobacteriales	Flavobacteriaceae	Flavobacterium	unclassified	ASV578	Vilagarcia_de_Arousa
187.893	-22.2988	3.55275	-6.27649	3.46307e-10	1.00298e-08	Bacteroidota	Bacteroidia	Chitinophagales	Saprospiraceae	OLB8	unclassified	ASV58	Caldas_de_Reis
187.893	-27.6523	3.49776	-7.90572	2.66398e-15	1.61282e-13	Bacteroidota	Bacteroidia	Chitinophagales	Saprospiraceae	OLB8	unclassified	ASV58	Miño
187.893	-7.78968	1.9573	-3.97981	6.89691e-05	0.00138171	Bacteroidota	Bacteroidia	Chitinophagales	Saprospiraceae	OLB8	unclassified	ASV58	Moaña
187.893	-25.7217	3.49951	-7.35009	1.98066e-13	1.06213e-11	Bacteroidota	Bacteroidia	Chitinophagales	Saprospiraceae	OLB8	unclassified	ASV58	Ordes
132.603	10.2785	1.63023	6.30492	2.88347e-10	9.97544e-09	Bacteroidota	Bacteroidia	Flavobacteriales	Flavobacteriaceae	Flavobacterium	unclassified	ASV61	Burela
132.603	12.8132	1.62959	7.86282	3.75595e-15	1.98806e-13	Bacteroidota	Bacteroidia	Flavobacteriales	Flavobacteriaceae	Flavobacterium	unclassified	ASV61	Caldas_de_Reis
132.603	9.53875	1.63074	5.84932	4.93585e-09	1.60749e-07	Bacteroidota	Bacteroidia	Flavobacteriales	Flavobacteriaceae	Flavobacterium	unclassified	ASV61	Cerceda
132.603	10.2124	1.63035	6.26393	3.75401e-10	6.40267e-08	Bacteroidota	Bacteroidia	Flavobacteriales	Flavobacteriaceae	Flavobacterium	unclassified	ASV61	Inleit
132.603	7.15625	1.63507	4.37674	1.2047e-05	0.000162076	Bacteroidota	Bacteroidia	Flavobacteriales	Flavobacteriaceae	Flavobacterium	unclassified	ASV61	Miño
132.603	9.70176	0.941307	10.3067	6.57241e-25	6.8933e-23	Bacteroidota	Bacteroidia	Flavobacteriales	Flavobacteriaceae	Flavobacterium	unclassified	ASV61	Moaña
132.603	10.9042	1.62995	6.68988	2.23356e-11	8.71089e-10	Bacteroidota	Bacteroidia	Flavobacteriales	Flavobacteriaceae	Flavobacterium	unclassified	ASV61	Ordes
132.603	6.12595	1.6379	3.74011	0.000183937	0.00316606	Bacteroidota	Bacteroidia	Flavobacteriales	Flavobacteriaceae	Flavobacterium	unclassified	ASV61	Vilagarcia_de_Arousa
16.3921	31.2671	4.80679	6.50477	7.78104e-11	4.3355e-09	Bacteroidota	Bacteroidia	Flavobacteriales	Flavobacteriaceae	Flavobacterium	unclassified	ASV629	Moaña
188.872	-10.0829	1.93814	-5.20232	1.96815e-07	3.59656e-06	Bacteroidota	Bacteroidia	Sphingobacteriales	AKYH767	unclassified	unclassified	ASV63	Caldas_de_Reis
188.872	-6.53946	1.94276	-3.36606	0.000762489	0.00542168	Bacteroidota	Bacteroidia	Sphingobacteriales	AKYH767	unclassified	unclassified	ASV63	Ordes
141.174	10.6074	2.455	4.32074	1.55507e-05	0.000215192	Bacteroidota	Bacteroidia	Flavobacteriales	Flavobacteriaceae	Flavobacterium	unclassified	ASV64	Burela
141.174	7.88377	2.45602	3.20998	0.00132746	0.0113617	Bacteroidota	Bacteroidia	Flavobacteriales	Flavobacteriaceae	Flavobacterium	unclassified	ASV64	Caldas_de_Reis
141.174	8.44152	2.45618	3.43685	0.000588518	0.00548152	Bacteroidota	Bacteroidia	Flavobacteriales	Flavobacteriaceae	Flavobacterium	unclassified	ASV64	Miño
141.174	10.0698	1.41746	7.10412	1.21093e-12	7.99661e-11	Bacteroidota	Bacteroidia	Flavobacteriales	Flavobacteriaceae	Flavobacterium	unclassified	ASV64	Moaña
141.174	10.805	2.45497	4.40126	1.07623e-05	0.000129449	Bacteroidota	Bacteroidia	Flavobacteriales	Flavobacteriaceae	Flavobacterium	unclassified	ASV64	Ordes
141.174	13.037	2.45471	5.31102	1.09013e-07	3.4585e-06	Bacteroidota	Bacteroidia	Flavobacteriales	Flavobacteriaceae	Flavobacterium	unclassified	ASV64	Vilagarcia_de_Arousa
14.6522	-31.0131	5.29438	-5.85774	4.69204e-09	2.04046e-07	Bacteroidota	Bacteroidia	Sphingobacteriales	env.OPS 17	unclassified	unclassified	ASV667	Moaña
110.967	-13.0273	2.64701	-4.92153	8.58707e-07	1.54037e-05	Bacteroidota	Bacteroidia	Bacteroidales	Prevotellaceae	Segatella	unclassified	ASV70	Burela
110.967	-12.1089	2.64718	-4.57426	4.77895e-06	0.000117157	Bacteroidota	Bacteroidia	Bacteroidales	Prevotellaceae	Segatella	unclassified	ASV70	Vilagarcia_de_Arousa
146.956	10.3292	2.45827	4.2018	2.64804e-05	0.000325179	Bacteroidota	Bacteroidia	Flavobacteriales	Flavobacteriaceae	Flavobacterium	unclassified	ASV72	Caldas_de_Reis
146.956	8.79443	2.45938	3.57587	0.00034906	0.00452277	Bacteroidota	Bacteroidia	Flavobacteriales	Flavobacteriaceae	Flavobacterium	unclassified	ASV72	Cerceda
146.956	8.28185	2.45971	3.367	0.000759904	0.00681568	Bacteroidota	Bacteroidia	Flavobacteriales	Flavobacteriaceae	Flavobacterium	unclassified	ASV72	Miño
146.956	4.96673	1.32101	3.75979	0.000170056	0.00326031	Bacteroidota	Bacteroidia	Flavobacteriales	Flavobacteriaceae	Flavobacterium	unclassified	ASV72	Moaña
146.956	10.096	2.45851	4.10653	4.01654e-05	0.000394602	Bacteroidota	Bacteroidia	Flavobacteriales	Flavobacteriaceae	Flavobacterium	unclassified	ASV72	Ordes
146.956	11.19	2.45819	4.55214	5.31032e-06	0.00012824	Bacteroidota	Bacteroidia	Flavobacteriales	Flavobacteriaceae	Flavobacterium	unclassified	ASV72	Vilagarcia_de_Arousa
12.3193	-22.8997	5.03884	-4.54463	5.50312e-06	0.000110521	Bacteroidota	Bacteroidia	Flavobacteriales	Flavobacteriaceae	Flavobacterium	unclassified	ASV722	Cerceda
12.3193	-23.8942	5.03264	-4.74785	2.05593e-06	5.38814e-05	Bacteroidota	Bacteroidia	Flavobacteriales	Flavobacteriaceae	Flavobacterium	unclassified	ASV722	Vilagarcia_de_Arousa
11.5782	-7.9834	1.92477	-4.14771	3.35816e-05	0.000687785	Bacteroidota	Bacteroidia	Flavobacteriales	Flavobacteriaceae	Flavobacterium	sasangense	ASV726	Vilagarcia_de_Arousa
13.3175	33.5915	3.59237	9.3508	8.69868e-21	6.67624e-18	Bacteroidota	Bacteroidia	Flavobacteriales	Weeksellaceae	Chryseobacterium	indologenes	ASV737	Inleit
13.3175	37.0262	3.55209	10.4238	1.93123e-25	2.80608e-23	Bacteroidota	Bacteroidia	Flavobacteriales	Weeksellaceae	Chryseobacterium	indologenes	ASV737	Miño
8.80597	5.43834	1.69182	3.21448	0.00130679	0.0192563	Bacteroidota	Bacteroidia	Flavobacteriales	Flavobacteriaceae	Flavobacterium	unclassified	ASV754	Moaña
10.304	-30.7705	4.38244	-7.02131	2.19797e-12	1.39964e-10	Bacteroidota	Bacteroidia	Flavobacteriales	Flavobacteriaceae	Flavobacterium	unclassified	ASV830	Moaña
10.304	-24.3982	7.59171	-3.2138	0.00130991	0.00882646	Bacteroidota	Bacteroidia	Flavobacteriales	Flavobacteriaceae	Flavobacterium	unclassified	ASV830	Ordes
10.346	-5.22837	1.22123	-4.28122	1.85873e-05	0.000241952	Bacteroidota	Bacteroidia	Sphingobacteriales	Lentimicrobiaceae	unclassified	unclassified	ASV841	Caldas_de_Reis
10.346	-3.17325	0.929013	-3.41572	0.000636134	0.00585002	Bacteroidota	Bacteroidia	Sphingobacteriales	Lentimicrobiaceae	unclassified	unclassified	ASV841	Miño
10.346	-7.78104	1.18874	-6.54563	5.9245e-11	2.17852e-09	Bacteroidota	Bacteroidia	Sphingobacteriales	Lentimicrobiaceae	unclassified	unclassified	ASV841	Ordes
9.86767	-8.59248	1.95464	-4.39593	1.10301e-05	0.000148519	Bacteroidota	Bacteroidia	Cytophagales	Spirosomataceae	Lacihabitans	unclassified	ASV855	Caldas_de_Reis
9.86767	-6.93183	1.95656	-3.54287	0.000395796	0.00306861	Bacteroidota	Bacteroidia	Cytophagales	Spirosomataceae	Lacihabitans	unclassified	ASV855	Ordes
106.591	-13.6236	2.03739	-6.6868	2.2811e-11	7.78109e-10	Bacteroidota	Bacteroidia	Chitinophagales	Saprospiraceae	unclassified	unclassified	ASV88	Caldas_de_Reis
106.591	-8.80011	2.03821	-4.31758	1.57752e-05	0.00121075	Bacteroidota	Bacteroidia	Chitinophagales	Saprospiraceae	unclassified	unclassified	ASV88	Inleit
8.38151	-8.94733	2.62248	-3.41178	0.000645405	0.00985155	Bacteroidota	Bacteroidia	Bacteroidales	Paludibacteraceae	Paludibacter	unclassified	ASV906	Vilagarcia_de_Arousa
7.94437	-18.9543	3.91261	-4.84441	1.26987e-06	2.19658e-05	Bacteroidota	Bacteroidia	Flavobacteriales	Flavobacteriaceae	Flavobacterium	unclassified	ASV932	Burela
7.94437	-21.9705	3.93573	-5.58233	2.37316e-08	5.747e-07	Bacteroidota	Bacteroidia	Flavobacteriales	Flavobacteriaceae	Flavobacterium	unclassified	ASV932	Miño
7.94437	-29.6523	2.25895	-13.1266	2.31804e-39	5.16633e-37	Bacteroidota	Bacteroidia	Flavobacteriales	Flavobacteriaceae	Flavobacterium	unclassified	ASV932	Moaña
7.94437	-24.2747	3.91579	-6.19917	5.67614e-10	1.69888e-08	Bacteroidota	Bacteroidia	Flavobacteriales	Flavobacteriaceae	Flavobacterium	unclassified	ASV932	Ordes
7.94437	-26.9448	3.91213	-6.8875	5.67816e-12	3.16802e-10	Bacteroidota	Bacteroidia	Flavobacteriales	Flavobacteriaceae	Flavobacterium	unclassified	ASV932	Vilagarcia_de_Arousa
9.00919	-31.5024	5.29445	-5.95007	2.68035e-09	1.25765e-07	Bacteroidota	Bacteroidia	Flavobacteriales	Flavobacteriaceae	Flavobacterium	aquatile	ASV935	Moaña
9.27311	-24.3975	4.26901	-5.71502	1.09689e-08	2.47607e-07	Bacteroidota	Bacteroidia	Bacteroidales	Dysgonomonadaceae	Petrimonas	unclassified	ASV946	Caldas_de_Reis
18.319	-10.6098	2.70153	-3.92733	8.58924e-05	0.00161598	Campylobacterota	Campylobacteria	Campylobacterales	Arcobacteraceae	Arcobacter	suis	ASV441	Vilagarcia_de_Arousa
126.013	-7.99255	1.86965	-4.27489	1.91231e-05	0.000257277	Campylobacterota	Campylobacteria	Campylobacterales	Arcobacteraceae	Arcobacter	cryaerophilus	ASV75	Burela
126.013	-11.207	1.86811	-5.99914	1.98368e-09	8.44632e-08	Campylobacterota	Campylobacteria	Campylobacterales	Arcobacteraceae	Arcobacter	cryaerophilus	ASV75	Vilagarcia_de_Arousa
24.6624	9.15824	2.64477	3.46278	0.000534633	0.00511067	Chlamydiota	Chlamydiia	Chlamydiales	Parachlamydiaceae	unclassified	unclassified	ASV439	Burela
7.22331	-7.58409	2.22377	-3.41046	0.000648532	0.00466291	Chloroflexota	OLB14	unclassified	unclassified	unclassified	unclassified	ASV1097	Ordes
86.541	25.3781	2.59547	9.77786	1.40149e-22	2.54546e-20	Chloroflexota	Chloroflexia	Thermomicrobiales	JG30-KF-CM45	unclassified	unclassified	ASV111	Burela
86.541	22.6705	2.59699	8.72956	2.55668e-18	2.05653e-16	Chloroflexota	Chloroflexia	Thermomicrobiales	JG30-KF-CM45	unclassified	unclassified	ASV111	Ordes
99.5492	-12.703	3.26261	-3.89349	9.88104e-05	0.00109597	Chloroflexota	Chloroflexia	Chloroflexales	Roseiflexaceae	unclassified	unclassified	ASV114	Miño
99.5492	-10.4475	3.26278	-3.20201	0.00136471	0.00905351	Chloroflexota	Chloroflexia	Chloroflexales	Roseiflexaceae	unclassified	unclassified	ASV114	Ordes
446.808	-12.4454	1.83292	-6.78992	1.12199e-11	4.40607e-10	Chloroflexota	Chloroflexia	Chloroflexales	Roseiflexaceae	Kouleothrix	unclassified	ASV12	Miño
446.808	-12.1523	1.70934	-7.10936	1.16585e-12	5.17398e-11	Chloroflexota	Chloroflexia	Chloroflexales	Roseiflexaceae	Kouleothrix	unclassified	ASV12	Ordes
99.8589	-8.02418	1.32175	-6.07087	1.27223e-09	3.25479e-08	Chloroflexota	Anaerolineae	Caldilineales	Caldilineaceae	unclassified	unclassified	ASV129	Caldas_de_Reis
99.8589	3.10235	0.953176	3.25475	0.00113493	0.0094773	Chloroflexota	Anaerolineae	Caldilineales	Caldilineaceae	unclassified	unclassified	ASV129	Miño
99.8589	3.82195	0.972529	3.92991	8.4977e-05	0.000764793	Chloroflexota	Anaerolineae	Caldilineales	Caldilineaceae	unclassified	unclassified	ASV129	Ordes
65.0015	-7.08478	1.5846	-4.47103	7.78434e-06	0.000108627	Chloroflexota	Anaerolineae	Ardenticatenales	unclassified	unclassified	unclassified	ASV150	Caldas_de_Reis
65.0015	-11.0448	1.57724	-7.00262	2.51225e-12	1.26136e-10	Chloroflexota	Anaerolineae	Ardenticatenales	unclassified	unclassified	unclassified	ASV150	Cerceda
65.0015	-8.12945	1.57925	-5.14768	2.63733e-07	4.97668e-06	Chloroflexota	Anaerolineae	Ardenticatenales	unclassified	unclassified	unclassified	ASV150	Miño
65.0015	-7.93096	1.57951	-5.02116	5.13593e-07	8.0609e-06	Chloroflexota	Anaerolineae	Ardenticatenales	unclassified	unclassified	unclassified	ASV150	Ordes
55.0309	-9.92219	1.46888	-6.75494	1.42895e-11	4.98509e-10	Chloroflexota	Anaerolineae	1-20	unclassified	unclassified	unclassified	ASV216	Caldas_de_Reis
39.6399	7.78059	1.75854	4.42447	9.66796e-06	0.000140475	Chloroflexota	KD4-96	unclassified	unclassified	unclassified	unclassified	ASV234	Burela
39.6399	7.63723	1.75857	4.34287	1.40636e-05	0.000164544	Chloroflexota	KD4-96	unclassified	unclassified	unclassified	unclassified	ASV234	Ordes
39.6399	6.59631	1.76042	3.74701	0.000178951	0.00314721	Chloroflexota	KD4-96	unclassified	unclassified	unclassified	unclassified	ASV234	Vilagarcia_de_Arousa
42.5118	-10.4462	2.3155	-4.51144	6.43886e-06	0.000125142	Chloroflexota	Chloroflexia	Chloroflexales	Roseiflexaceae	Kouleothrix	unclassified	ASV242	Cerceda
42.5118	-10.3557	2.31556	-4.47223	7.74072e-06	0.000107117	Chloroflexota	Chloroflexia	Chloroflexales	Roseiflexaceae	Kouleothrix	unclassified	ASV242	Miño
42.5118	-7.49573	2.31756	-3.23433	0.0012193	0.00839162	Chloroflexota	Chloroflexia	Chloroflexales	Roseiflexaceae	Kouleothrix	unclassified	ASV242	Ordes
39.053	-11.229	3.02942	-3.70666	0.000210008	0.00171063	Chloroflexota	Chloroflexia	Chloroflexales	Roseiflexaceae	Kouleothrix	unclassified	ASV276	Ordes
31.7333	10.2146	1.67561	6.09604	1.08729e-09	3.65299e-08	Chloroflexota	Chloroflexia	Thermomicrobiales	JG30-KF-CM45	unclassified	unclassified	ASV333	Burela
31.7333	5.98244	1.68703	3.54614	0.000390914	0.00378665	Chloroflexota	Chloroflexia	Thermomicrobiales	JG30-KF-CM45	unclassified	unclassified	ASV333	Miño
31.7333	8.49855	1.67707	5.0675	4.03075e-07	6.56655e-06	Chloroflexota	Chloroflexia	Thermomicrobiales	JG30-KF-CM45	unclassified	unclassified	ASV333	Ordes
31.7333	5.31681	1.68915	3.14762	0.00164604	0.0220106	Chloroflexota	Chloroflexia	Thermomicrobiales	JG30-KF-CM45	unclassified	unclassified	ASV333	Vilagarcia_de_Arousa
27.8663	-8.51746	2.59642	-3.28046	0.00103636	0.00880607	Chloroflexota	Anaerolineae	Aggregatilineales	A4b	unclassified	unclassified	ASV403	Miño
217.683	-8.71409	1.7917	-4.86358	1.15281e-06	2.48061e-05	Chloroflexota	Chloroflexia	Chloroflexales	Roseiflexaceae	Kouleothrix	unclassified	ASV43	Cerceda
217.683	-10.9975	1.79067	-6.14154	8.17252e-10	2.3758e-08	Chloroflexota	Chloroflexia	Chloroflexales	Roseiflexaceae	Kouleothrix	unclassified	ASV43	Miño
217.683	-12.7887	1.79063	-7.14201	9.19776e-13	4.22769e-11	Chloroflexota	Chloroflexia	Chloroflexales	Roseiflexaceae	Kouleothrix	unclassified	ASV43	Ordes
204.878	-13.5033	2.8402	-4.75435	1.99084e-06	3.17878e-05	Chloroflexota	Anaerolineae	RBG-13-54-9	unclassified	unclassified	unclassified	ASV47	Miño
204.878	-12.1981	2.84024	-4.29475	1.74887e-05	0.000197438	Chloroflexota	Anaerolineae	RBG-13-54-9	unclassified	unclassified	unclassified	ASV47	Ordes
195.333	-8.9123	1.24432	-7.16241	7.9269e-13	3.47651e-11	Chloroflexota	Anaerolineae	Caldilineales	Caldilineaceae	unclassified	unclassified	ASV55	Caldas_de_Reis
195.333	-4.69602	1.26826	-3.70272	0.0002133	0.00292075	Chloroflexota	Anaerolineae	Caldilineales	Caldilineaceae	unclassified	unclassified	ASV55	Cerceda
15.8765	-6.60172	2.01216	-3.28091	0.00103471	0.0115447	Chloroflexota	Anaerolineae	Ardenticatenales	unclassified	unclassified	unclassified	ASV582	Cerceda
15.8765	-7.22357	2.01105	-3.59194	0.000328221	0.00329115	Chloroflexota	Anaerolineae	Ardenticatenales	unclassified	unclassified	unclassified	ASV582	Miño
15.8765	-7.7641	2.00994	-3.86285	0.000112071	0.000964266	Chloroflexota	Anaerolineae	Ardenticatenales	unclassified	unclassified	unclassified	ASV582	Ordes
15.7047	-6.39775	1.95992	-3.2643	0.00109735	0.00921646	Chloroflexota	Anaerolineae	Caldilineales	Caldilineaceae	unclassified	unclassified	ASV642	Miño
11.6978	-9.07949	2.70428	-3.35745	0.000786658	0.00896441	Chloroflexota	Chloroflexia	Chloroflexales	Roseiflexaceae	Kouleothrix	unclassified	ASV670	Cerceda
11.5505	7.86954	2.2528	3.49323	0.000477212	0.00462259	Chloroflexota	Chloroflexia	Thermomicrobiales	JG30-KF-CM45	unclassified	unclassified	ASV775	Burela
11.0887	-8.9919	2.43511	-3.6926	0.000221972	0.00230375	Chloroflexota	Anaerolineae	Caldilineales	Caldilineaceae	unclassified	unclassified	ASV799	Miño
126.281	12.299	1.44444	8.51471	1.67011e-17	1.51667e-15	Chloroflexota	Chloroflexia	Thermomicrobiales	JG30-KF-CM45	unclassified	unclassified	ASV84	Burela
126.281	10.241	1.4451	7.08672	1.37328e-12	7.19477e-11	Chloroflexota	Chloroflexia	Thermomicrobiales	JG30-KF-CM45	unclassified	unclassified	ASV84	Cerceda
126.281	8.77221	1.44679	6.06322	1.33423e-09	2.04805e-07	Chloroflexota	Chloroflexia	Thermomicrobiales	JG30-KF-CM45	unclassified	unclassified	ASV84	Inleit
126.281	5.02714	1.14374	4.39537	1.10585e-05	0.000150168	Chloroflexota	Chloroflexia	Thermomicrobiales	JG30-KF-CM45	unclassified	unclassified	ASV84	Miño
126.281	5.59346	1.13802	4.91508	8.87478e-07	1.32812e-05	Chloroflexota	Chloroflexia	Thermomicrobiales	JG30-KF-CM45	unclassified	unclassified	ASV84	Ordes
126.281	6.66221	1.45077	4.59218	4.3863e-06	0.000109185	Chloroflexota	Chloroflexia	Thermomicrobiales	JG30-KF-CM45	unclassified	unclassified	ASV84	Vilagarcia_de_Arousa
137.847	7.47115	1.82558	4.09248	4.26786e-05	0.000507842	Fusobacteriota	Fusobacteriia	Fusobacteriales	Fusobacteriaceae	Cetobacterium	unclassified	ASV81	Caldas_de_Reis
137.847	9.84138	1.78755	5.50551	3.681e-08	5.13667e-06	Fusobacteriota	Fusobacteriia	Fusobacteriales	Fusobacteriaceae	Cetobacterium	unclassified	ASV81	Inleit
137.847	8.88367	1.82465	4.8687	1.12334e-06	1.92024e-05	Fusobacteriota	Fusobacteriia	Fusobacteriales	Fusobacteriaceae	Cetobacterium	unclassified	ASV81	Miño
137.847	9.62839	1.05307	9.14318	6.06397e-20	5.40603e-18	Fusobacteriota	Fusobacteriia	Fusobacteriales	Fusobacteriaceae	Cetobacterium	unclassified	ASV81	Moaña
137.847	13.1347	1.82323	7.20406	5.84447e-13	2.78586e-11	Fusobacteriota	Fusobacteriia	Fusobacteriales	Fusobacteriaceae	Cetobacterium	unclassified	ASV81	Ordes
6.74285	6.92209	1.89276	3.65713	0.000255053	0.00459353	Gemmatimonadota	Gemmatimonadia	Gemmatimonadales	Gemmatimonadaceae	unclassified	unclassified	ASV1082	Moaña
83.7247	-9.14994	2.39335	-3.82306	0.000131803	0.00111599	Gemmatimonadota	Gemmatimonadia	Gemmatimonadales	Gemmatimonadaceae	unclassified	unclassified	ASV146	Ordes
15.5074	-8.2989	2.19315	-3.78401	0.000154319	0.00163366	Gemmatimonadota	Gemmatimonadia	Gemmatimonadales	Gemmatimonadaceae	Gemmatimonas	unclassified	ASV648	Caldas_de_Reis
6.14948	-7.47747	2.2639	-3.30291	0.000956855	0.00662082	Ignavibacteriota	Ignavibacteria	Ignavibacteriales	Melioribacteraceae	IheB3-7	unclassified	ASV1241	Ordes
175.785	-9.68745	2.00321	-4.83597	1.32501e-06	2.09679e-05	Ignavibacteriota	Ignavibacteria	Ignavibacteriales	PHOS-HE36	unclassified	unclassified	ASV67	Caldas_de_Reis
175.785	-8.19183	2.0037	-4.08835	4.34455e-05	0.000698025	Ignavibacteriota	Ignavibacteria	Ignavibacteriales	PHOS-HE36	unclassified	unclassified	ASV67	Cerceda
175.785	-8.45477	2.0036	-4.21978	2.44543e-05	0.000260105	Ignavibacteriota	Ignavibacteria	Ignavibacteriales	PHOS-HE36	unclassified	unclassified	ASV67	Ordes
134.777	-8.13208	2.05698	-3.9534	7.70471e-05	0.000869612	Incertae Sedis	Incertae Sedis	SJA-28	unclassified	unclassified	unclassified	ASV79	Caldas_de_Reis
134.777	-12.7707	2.05422	-6.21682	5.07322e-10	1.63809e-08	Incertae Sedis	Incertae Sedis	SJA-28	unclassified	unclassified	unclassified	ASV79	Miño
134.777	-11.8731	2.05427	-5.77972	7.48247e-09	1.92599e-07	Incertae Sedis	Incertae Sedis	SJA-28	unclassified	unclassified	unclassified	ASV79	Ordes
7.21863	-6.19777	1.95075	-3.17712	0.00148747	0.00981728	Myxococcota	Polyangiia	mle1-27	unclassified	unclassified	unclassified	ASV1138	Ordes
12.8513	-29.5847	5.29437	-5.58796	2.29747e-08	8.63583e-07	Myxococcota	Polyangiia	Haliangiales	Haliangiaceae	unclassified	unclassified	ASV713	Moaña
9.7501	-32.2447	5.29442	-6.09031	1.12691e-09	5.43051e-08	Myxococcota	Polyangiia	mle1-27	unclassified	unclassified	unclassified	ASV886	Moaña
64.0674	-6.63983	1.90654	-3.48266	0.00049646	0.0062972	Nitrospirota	Nitrospiria	Nitrospirales	Nitrospiraceae	Nitrospira	defluvii	ASV177	Cerceda
64.0674	-11.6821	1.90213	-6.14161	8.16892e-10	2.3758e-08	Nitrospirota	Nitrospiria	Nitrospirales	Nitrospiraceae	Nitrospira	defluvii	ASV177	Miño
64.0674	-10.4334	1.90234	-5.4845	4.14644e-08	8.47059e-07	Nitrospirota	Nitrospiria	Nitrospirales	Nitrospiraceae	Nitrospira	defluvii	ASV177	Ordes
35.2427	-7.32268	1.64405	-4.45404	8.42681e-06	0.000116533	Patescibacteria	Saccharimonadia	Saccharimonadales	unclassified	unclassified	unclassified	ASV278	Caldas_de_Reis
32.1616	-34.0304	3.05424	-11.142	7.83042e-29	1.0927e-26	Patescibacteria	Saccharimonadia	Saccharimonadales	Saccharimonadaceae	Candidatus Saccharimonas	unclassified	ASV334	Caldas_de_Reis
32.1616	-26.3028	3.07855	-8.54387	1.29798e-17	9.7754e-16	Patescibacteria	Saccharimonadia	Saccharimonadales	Saccharimonadaceae	Candidatus Saccharimonas	unclassified	ASV334	Cerceda
32.1616	-25.0768	3.09325	-8.10694	5.19123e-16	3.42857e-14	Patescibacteria	Saccharimonadia	Saccharimonadales	Saccharimonadaceae	Candidatus Saccharimonas	unclassified	ASV334	Miño
6.1436	-30.0949	4.423	-6.80418	1.01628e-11	6.24837e-10	Planctomycetota	Planctomycetes	Isosphaerales	Isosphaeraceae	Paludisphaera	unclassified	ASV1154	Moaña
58.4803	11.5134	2.40723	4.78284	1.72837e-06	2.92014e-05	Planctomycetota	Planctomycetes	Isosphaerales	Isosphaeraceae	Isosphaera	unclassified	ASV192	Burela
58.4803	10.023	2.40759	4.16309	3.13966e-05	0.000320694	Planctomycetota	Planctomycetes	Isosphaerales	Isosphaeraceae	Isosphaera	unclassified	ASV192	Ordes
43.4943	11.4281	2.85804	3.99859	6.3722e-05	0.000752749	Planctomycetota	Planctomycetes	Isosphaerales	Isosphaeraceae	Isosphaera	unclassified	ASV247	Burela
43.4943	10.094	2.85836	3.53139	0.000413384	0.00318578	Planctomycetota	Planctomycetes	Isosphaerales	Isosphaeraceae	Isosphaera	unclassified	ASV247	Ordes
20.0035	9.40944	2.18301	4.31031	1.63027e-05	0.000223469	Planctomycetota	Planctomycetes	Isosphaerales	Isosphaeraceae	Tautonia	unclassified	ASV464	Burela
20.0035	9.07336	2.18332	4.15576	3.24204e-05	0.000550233	Planctomycetota	Planctomycetes	Isosphaerales	Isosphaeraceae	Tautonia	unclassified	ASV464	Cerceda
20.0035	8.16427	2.18417	3.73793	0.000185544	0.00152099	Planctomycetota	Planctomycetes	Isosphaerales	Isosphaeraceae	Tautonia	unclassified	ASV464	Ordes
20.0035	8.29545	2.18346	3.79923	0.000145146	0.00263873	Planctomycetota	Planctomycetes	Isosphaerales	Isosphaeraceae	Tautonia	unclassified	ASV464	Vilagarcia_de_Arousa
14.7297	9.31099	2.24579	4.14597	3.38384e-05	0.000427541	Planctomycetota	Planctomycetes	Isosphaerales	Isosphaeraceae	Aquisphaera	unclassified	ASV589	Burela
14.7297	7.43327	2.24821	3.3063	0.000945354	0.0065766	Planctomycetota	Planctomycetes	Isosphaerales	Isosphaeraceae	Aquisphaera	unclassified	ASV589	Ordes
14.7297	8.52037	2.24597	3.79362	0.000148466	0.00266909	Planctomycetota	Planctomycetes	Isosphaerales	Isosphaeraceae	Aquisphaera	unclassified	ASV589	Vilagarcia_de_Arousa
3294.79	4.70321	1.07829	4.36175	1.29027e-05	0.0001838	Pseudomonadota	Gammaproteobacteria	Enterobacterales	Aeromonadaceae	Aeromonas	salmonicida	ASV1	Burela
3294.79	7.7028	1.09192	7.05438	1.73371e-12	7.39234e-11	Pseudomonadota	Gammaproteobacteria	Enterobacterales	Aeromonadaceae	Aeromonas	salmonicida	ASV1	Caldas_de_Reis
3294.79	6.61929	1.10852	5.97129	2.35378e-09	8.34208e-08	Pseudomonadota	Gammaproteobacteria	Enterobacterales	Aeromonadaceae	Aeromonas	salmonicida	ASV1	Cerceda
3294.79	13.8153	1.16166	11.8928	1.29083e-32	1.98142e-29	Pseudomonadota	Gammaproteobacteria	Enterobacterales	Aeromonadaceae	Aeromonas	salmonicida	ASV1	Inleit
3294.79	9.8171	1.11733	8.78624	1.54656e-18	1.24842e-16	Pseudomonadota	Gammaproteobacteria	Enterobacterales	Aeromonadaceae	Aeromonas	salmonicida	ASV1	Miño
3294.79	6.25421	0.623062	10.0379	1.03889e-23	9.74917e-22	Pseudomonadota	Gammaproteobacteria	Enterobacterales	Aeromonadaceae	Aeromonas	salmonicida	ASV1	Moaña
3294.79	7.9169	1.086	7.28995	3.10071e-13	1.59625e-11	Pseudomonadota	Gammaproteobacteria	Enterobacterales	Aeromonadaceae	Aeromonas	salmonicida	ASV1	Ordes
3294.79	6.50395	1.07615	6.04373	1.50596e-09	6.61278e-08	Pseudomonadota	Gammaproteobacteria	Enterobacterales	Aeromonadaceae	Aeromonas	salmonicida	ASV1	Vilagarcia_de_Arousa
114.965	-10.0634	1.86623	-5.39235	6.95424e-08	1.40457e-06	Pseudomonadota	Gammaproteobacteria	Burkholderiales	Rhodocyclaceae	unclassified	unclassified	ASV100	Caldas_de_Reis
114.965	-7.5648	1.86825	-4.04914	5.14065e-05	0.000612243	Pseudomonadota	Gammaproteobacteria	Burkholderiales	Rhodocyclaceae	unclassified	unclassified	ASV100	Miño
114.965	-10.5449	1.86576	-5.65178	1.58792e-08	3.78453e-07	Pseudomonadota	Gammaproteobacteria	Burkholderiales	Rhodocyclaceae	unclassified	unclassified	ASV100	Ordes
111.638	-9.69227	1.71035	-5.66683	1.45466e-08	3.23609e-07	Pseudomonadota	Gammaproteobacteria	Burkholderiales	unclassified	unclassified	unclassified	ASV101	Caldas_de_Reis
111.638	-6.5002	1.7148	-3.79065	0.000150252	0.00210527	Pseudomonadota	Gammaproteobacteria	Burkholderiales	unclassified	unclassified	unclassified	ASV101	Cerceda
111.638	-11.5964	1.70939	-6.78395	1.16934e-11	4.47119e-10	Pseudomonadota	Gammaproteobacteria	Burkholderiales	unclassified	unclassified	unclassified	ASV101	Miño
111.638	-7.8997	1.71158	-4.61544	3.92255e-06	5.20445e-05	Pseudomonadota	Gammaproteobacteria	Burkholderiales	unclassified	unclassified	unclassified	ASV101	Ordes
107.283	-18.9128	3.19352	-5.92225	3.17561e-09	9.61285e-08	Pseudomonadota	Gammaproteobacteria	Burkholderiales	Comamonadaceae	unclassified	unclassified	ASV103	Burela
107.283	-29.8052	3.19451	-9.33014	1.05733e-20	8.11499e-19	Pseudomonadota	Gammaproteobacteria	Burkholderiales	Comamonadaceae	unclassified	unclassified	ASV103	Caldas_de_Reis
107.283	-29.583	3.19309	-9.26467	1.95678e-20	1.89547e-18	Pseudomonadota	Gammaproteobacteria	Burkholderiales	Comamonadaceae	unclassified	unclassified	ASV103	Miño
107.283	-36.0711	1.8426	-19.5762	2.46903e-85	8.80458e-83	Pseudomonadota	Gammaproteobacteria	Burkholderiales	Comamonadaceae	unclassified	unclassified	ASV103	Moaña
107.283	-29.6199	3.19302	-9.27645	1.75219e-20	1.87923e-18	Pseudomonadota	Gammaproteobacteria	Burkholderiales	Comamonadaceae	unclassified	unclassified	ASV103	Ordes
107.283	-31.701	3.192	-9.93141	3.03936e-23	4.47062e-21	Pseudomonadota	Gammaproteobacteria	Burkholderiales	Comamonadaceae	unclassified	unclassified	ASV103	Vilagarcia_de_Arousa
7.59393	-27.4878	5.2945	-5.19177	2.08306e-07	5.15847e-06	Pseudomonadota	Alphaproteobacteria	Sphingomonadales	Sphingomonadaceae	Sphingomonas	unclassified	ASV1044	Moaña
7.43171	-8.94145	2.7248	-3.2815	0.00103256	0.00900553	Pseudomonadota	Alphaproteobacteria	Hyphomicrobiales	Rhizobiaceae	Mesorhizobium	unclassified	ASV1048	Caldas_de_Reis
7.0875	-32.557	4.8011	-6.78116	1.19216e-11	7.08542e-10	Pseudomonadota	Gammaproteobacteria	Burkholderiales	Comamonadaceae	unclassified	unclassified	ASV1064	Moaña
7.70367	22.0458	6.0427	3.64833	0.000263949	0.015006	Pseudomonadota	Gammaproteobacteria	Lysobacterales	Rhodanobacteraceae	Rhodanobacter	thiooxydans	ASV1077	Inleit
7.57116	33.3012	5.29456	6.28969	3.18096e-10	1.66814e-08	Pseudomonadota	Gammaproteobacteria	Pseudomonadales	Moraxellaceae	Acinetobacter	unclassified	ASV1094	Moaña
91.524	6.68547	1.80229	3.70943	0.000207726	0.00212553	Pseudomonadota	Gammaproteobacteria	Lysobacterales	Rhodanobacteraceae	unclassified	unclassified	ASV110	Burela
91.524	11.1279	1.79467	6.20056	5.62633e-10	1.51516e-08	Pseudomonadota	Gammaproteobacteria	Lysobacterales	Rhodanobacteraceae	unclassified	unclassified	ASV110	Caldas_de_Reis
91.524	10.855	1.03624	10.4753	1.12153e-25	1.24981e-23	Pseudomonadota	Gammaproteobacteria	Lysobacterales	Rhodanobacteraceae	unclassified	unclassified	ASV110	Moaña
91.524	7.26606	1.79924	4.0384	5.38168e-05	0.000506278	Pseudomonadota	Gammaproteobacteria	Lysobacterales	Rhodanobacteraceae	unclassified	unclassified	ASV110	Ordes
91.524	9.89452	1.79503	5.51218	3.54425e-08	1.24665e-06	Pseudomonadota	Gammaproteobacteria	Lysobacterales	Rhodanobacteraceae	unclassified	unclassified	ASV110	Vilagarcia_de_Arousa
7.12141	-26.1841	6.60543	-3.96403	7.3696e-05	0.00083795	Pseudomonadota	Gammaproteobacteria	Burkholderiales	Rhodocyclaceae	Propionivibrio	unclassified	ASV1101	Caldas_de_Reis
7.12141	-22.6697	6.61366	-3.4277	0.000608709	0.00563347	Pseudomonadota	Gammaproteobacteria	Burkholderiales	Rhodocyclaceae	Propionivibrio	unclassified	ASV1101	Miño
8.04689	-27.5547	5.29447	-5.20443	1.94588e-07	5.09011e-06	Pseudomonadota	Gammaproteobacteria	Burkholderiales	Neisseriaceae	unclassified	unclassified	ASV1115	Moaña
6.95775	-26.7431	5.29452	-5.05109	4.39304e-07	1.03063e-05	Pseudomonadota	Gammaproteobacteria	Lysobacterales	Rhodanobacteraceae	Chujaibacter	unclassified	ASV1128	Moaña
98.5302	-7.16171	2.133	-3.35758	0.000786294	0.00705825	Pseudomonadota	Gammaproteobacteria	Pseudomonadales	Moraxellaceae	Acinetobacter	unclassified	ASV113	Caldas_de_Reis
5.988	-7.72971	2.24895	-3.43702	0.000588145	0.00425248	Pseudomonadota	Alphaproteobacteria	Caulobacterales	Hyphomonadaceae	SWB02	unclassified	ASV1136	Ordes
6.82003	-28.1276	5.29453	-5.31257	1.08089e-07	3.0113e-06	Pseudomonadota	Gammaproteobacteria	Burkholderiales	Comamonadaceae	Rhodoferax	unclassified	ASV1156	Moaña
91.7399	-21.6138	2.30823	-9.36376	7.69482e-21	1.11806e-18	Pseudomonadota	Gammaproteobacteria	Burkholderiales	Comamonadaceae	Rhodoferax	unclassified	ASV116	Burela
91.7399	-32.0294	2.3094	-13.8691	9.74685e-44	2.49357e-41	Pseudomonadota	Gammaproteobacteria	Burkholderiales	Comamonadaceae	Rhodoferax	unclassified	ASV116	Caldas_de_Reis
91.7399	-29.4834	2.30992	-12.7638	2.6104e-37	5.24256e-35	Pseudomonadota	Gammaproteobacteria	Burkholderiales	Comamonadaceae	Rhodoferax	unclassified	ASV116	Cerceda
91.7399	-31.8181	2.30817	-13.785	3.13946e-43	1.52054e-40	Pseudomonadota	Gammaproteobacteria	Burkholderiales	Comamonadaceae	Rhodoferax	unclassified	ASV116	Miño
91.7399	-33.5573	1.33284	-25.1774	7.08894e-140	6.31979e-137	Pseudomonadota	Gammaproteobacteria	Burkholderiales	Comamonadaceae	Rhodoferax	unclassified	ASV116	Moaña
91.7399	-32.0429	2.30817	-13.8823	8.10439e-44	3.47678e-41	Pseudomonadota	Gammaproteobacteria	Burkholderiales	Comamonadaceae	Rhodoferax	unclassified	ASV116	Ordes
91.7399	-30.7196	2.31007	-13.2981	2.37314e-40	9.59934e-38	Pseudomonadota	Gammaproteobacteria	Burkholderiales	Comamonadaceae	Rhodoferax	unclassified	ASV116	Vilagarcia_de_Arousa
100.362	-9.37614	1.94447	-4.82195	1.42165e-06	2.20427e-05	Pseudomonadota	Gammaproteobacteria	Burkholderiales	Rhodocyclaceae	unclassified	unclassified	ASV117	Caldas_de_Reis
100.362	-10.5354	1.94355	-5.42066	5.93785e-08	1.34808e-06	Pseudomonadota	Gammaproteobacteria	Burkholderiales	Rhodocyclaceae	unclassified	unclassified	ASV117	Miño
100.362	-10.1787	1.94364	-5.23693	1.63266e-07	3.04527e-06	Pseudomonadota	Gammaproteobacteria	Burkholderiales	Rhodocyclaceae	unclassified	unclassified	ASV117	Ordes
95.6059	-9.16997	2.53043	-3.62387	0.000290224	0.00293088	Pseudomonadota	Gammaproteobacteria	Burkholderiales	Comamonadaceae	unclassified	unclassified	ASV118	Caldas_de_Reis
95.6059	-11.8623	2.52942	-4.68972	2.73577e-06	4.18429e-05	Pseudomonadota	Gammaproteobacteria	Burkholderiales	Comamonadaceae	unclassified	unclassified	ASV118	Miño
95.6059	-11.7377	2.52942	-4.64045	3.47649e-06	4.75983e-05	Pseudomonadota	Gammaproteobacteria	Burkholderiales	Comamonadaceae	unclassified	unclassified	ASV118	Ordes
6.109	5.43418	1.68567	3.22375	0.00126523	0.0103592	Pseudomonadota	Alphaproteobacteria	Hyphomicrobiales	Hyphomicrobiaceae	Pedomicrobium	unclassified	ASV1186	Burela
6.109	-6.85631	1.67016	-4.10518	4.03993e-05	0.000657853	Pseudomonadota	Alphaproteobacteria	Hyphomicrobiales	Hyphomicrobiaceae	Pedomicrobium	unclassified	ASV1186	Cerceda
100.708	6.30856	1.11873	5.63905	1.70992e-08	4.43663e-07	Pseudomonadota	Alphaproteobacteria	Hyphomicrobiales	Beijerinckiaceae	Methylorosula	unclassified	ASV120	Burela
100.708	-6.50053	1.11852	-5.81173	6.18309e-09	1.43804e-07	Pseudomonadota	Alphaproteobacteria	Hyphomicrobiales	Beijerinckiaceae	Methylorosula	unclassified	ASV120	Caldas_de_Reis
100.708	-2.56189	0.696434	-3.67859	0.000234529	0.00314009	Pseudomonadota	Alphaproteobacteria	Hyphomicrobiales	Beijerinckiaceae	Methylorosula	unclassified	ASV120	Cerceda
93.1401	-9.02992	1.48195	-6.09328	1.10621e-09	3.65299e-08	Pseudomonadota	Gammaproteobacteria	Burkholderiales	Rhodocyclaceae	Dechloromonas	unclassified	ASV122	Burela
93.1401	-10.8644	1.4814	-7.33386	2.23619e-13	1.04017e-11	Pseudomonadota	Gammaproteobacteria	Burkholderiales	Rhodocyclaceae	Dechloromonas	unclassified	ASV122	Caldas_de_Reis
93.1401	-6.62546	1.48673	-4.45638	8.33534e-06	0.000153456	Pseudomonadota	Gammaproteobacteria	Burkholderiales	Rhodocyclaceae	Dechloromonas	unclassified	ASV122	Cerceda
93.1401	-9.50661	1.48174	-6.41585	1.40038e-10	5.2173e-09	Pseudomonadota	Gammaproteobacteria	Burkholderiales	Rhodocyclaceae	Dechloromonas	unclassified	ASV122	Miño
93.1401	-7.95256	1.48346	-5.36082	8.28444e-08	1.61547e-06	Pseudomonadota	Gammaproteobacteria	Burkholderiales	Rhodocyclaceae	Dechloromonas	unclassified	ASV122	Ordes
93.1401	-9.55467	1.48204	-6.44698	1.14101e-10	5.59441e-09	Pseudomonadota	Gammaproteobacteria	Burkholderiales	Rhodocyclaceae	Dechloromonas	unclassified	ASV122	Vilagarcia_de_Arousa
92.9754	-9.45312	1.87039	-5.0541	4.32418e-07	7.62944e-06	Pseudomonadota	Gammaproteobacteria	Burkholderiales	Comamonadaceae	unclassified	unclassified	ASV124	Caldas_de_Reis
92.9754	-8.91257	1.87003	-4.766	1.87916e-06	0.000180282	Pseudomonadota	Gammaproteobacteria	Burkholderiales	Comamonadaceae	unclassified	unclassified	ASV124	Inleit
92.9754	-10.8947	1.86942	-5.82784	5.61478e-09	1.45684e-07	Pseudomonadota	Gammaproteobacteria	Burkholderiales	Comamonadaceae	unclassified	unclassified	ASV124	Miño
92.9754	-8.28443	1.87081	-4.42826	9.49958e-06	0.000115339	Pseudomonadota	Gammaproteobacteria	Burkholderiales	Comamonadaceae	unclassified	unclassified	ASV124	Ordes
97.5515	-11.218	2.30901	-4.85836	1.18363e-06	1.89257e-05	Pseudomonadota	Alphaproteobacteria	Rhodobacterales	Paracoccaceae	unclassified	unclassified	ASV125	Caldas_de_Reis
68.6369	-12.6869	3.16651	-4.0066	6.15993e-05	0.000733638	Pseudomonadota	Gammaproteobacteria	Burkholderiales	Oxalobacteraceae	Janthinobacterium	unclassified	ASV130	Burela
68.6369	-9.97448	3.16705	-3.14945	0.00163576	0.0220106	Pseudomonadota	Gammaproteobacteria	Burkholderiales	Oxalobacteraceae	Janthinobacterium	unclassified	ASV130	Vilagarcia_de_Arousa
85.8009	3.36484	0.935908	3.59526	0.000324063	0.00566474	Pseudomonadota	Gammaproteobacteria	Enterobacterales	Enterobacteriaceae	unclassified	unclassified	ASV135	Moaña
85.8009	5.84044	1.67181	3.49347	0.000476786	0.00360018	Pseudomonadota	Gammaproteobacteria	Enterobacterales	Enterobacteriaceae	unclassified	unclassified	ASV135	Ordes
85.8009	-7.85632	1.85856	-4.22711	2.36712e-05	0.000517567	Pseudomonadota	Gammaproteobacteria	Enterobacterales	Enterobacteriaceae	unclassified	unclassified	ASV135	Vilagarcia_de_Arousa
66.4465	-18.1525	2.09299	-8.67301	4.2086e-18	4.36792e-16	Pseudomonadota	Gammaproteobacteria	Burkholderiales	Rhodocyclaceae	Zoogloea	unclassified	ASV137	Burela
66.4465	-41.8273	2.09203	-19.9937	6.25336e-89	9.59891e-86	Pseudomonadota	Gammaproteobacteria	Burkholderiales	Rhodocyclaceae	Zoogloea	unclassified	ASV137	Caldas_de_Reis
66.4465	-41.141	2.09078	-19.6773	3.37268e-86	4.06408e-83	Pseudomonadota	Gammaproteobacteria	Burkholderiales	Rhodocyclaceae	Zoogloea	unclassified	ASV137	Cerceda
66.4465	-38.2983	2.09116	-18.3144	6.35267e-75	9.23043e-72	Pseudomonadota	Gammaproteobacteria	Burkholderiales	Rhodocyclaceae	Zoogloea	unclassified	ASV137	Miño
66.4465	-6.09021	1.13526	-5.36459	8.11339e-08	2.33821e-06	Pseudomonadota	Gammaproteobacteria	Burkholderiales	Rhodocyclaceae	Zoogloea	unclassified	ASV137	Moaña
66.4465	-38.6137	2.09122	-18.4647	3.97505e-76	5.11589e-73	Pseudomonadota	Gammaproteobacteria	Burkholderiales	Rhodocyclaceae	Zoogloea	unclassified	ASV137	Ordes
4.99856	-26.8162	5.29465	-5.06476	4.08911e-07	9.72118e-06	Pseudomonadota	Gammaproteobacteria	Pseudomonadales	Moraxellaceae	Cavicella	unclassified	ASV1374	Moaña
78.1117	6.90691	1.6607	4.15905	3.19579e-05	0.000389329	Pseudomonadota	Gammaproteobacteria	Pseudomonadales	Pseudomonadaceae	Pseudomonas	unclassified	ASV138	Caldas_de_Reis
78.1117	10.6251	1.65724	6.41133	1.44259e-10	5.24022e-09	Pseudomonadota	Gammaproteobacteria	Pseudomonadales	Pseudomonadaceae	Pseudomonas	unclassified	ASV138	Miño
78.1117	4.51459	0.813475	5.54976	2.86063e-08	1.0201e-06	Pseudomonadota	Gammaproteobacteria	Pseudomonadales	Pseudomonadaceae	Pseudomonas	unclassified	ASV138	Moaña
78.1117	6.78048	1.4184	4.78037	1.74977e-06	4.71854e-05	Pseudomonadota	Gammaproteobacteria	Pseudomonadales	Pseudomonadaceae	Pseudomonas	unclassified	ASV138	Vilagarcia_de_Arousa
81.991	-11.8569	1.74721	-6.78618	1.1514e-11	4.2081e-10	Pseudomonadota	Alphaproteobacteria	Sphingomonadales	Sphingomonadaceae	Novosphingobium	unclassified	ASV142	Caldas_de_Reis
81.991	-9.19959	1.74793	-5.26313	1.4162e-07	2.81883e-06	Pseudomonadota	Alphaproteobacteria	Sphingomonadales	Sphingomonadaceae	Novosphingobium	unclassified	ASV142	Miño
81.991	-8.35677	1.74865	-4.77897	1.76192e-06	2.49186e-05	Pseudomonadota	Alphaproteobacteria	Sphingomonadales	Sphingomonadaceae	Novosphingobium	unclassified	ASV142	Ordes
4.52075	6.41186	1.8279	3.50778	0.000451865	0.00440644	Pseudomonadota	Alphaproteobacteria	Acetobacterales	Acetobacteraceae	unclassified	unclassified	ASV1423	Burela
80.016	-11.5603	2.73709	-4.22357	2.40459e-05	0.00051875	Pseudomonadota	Gammaproteobacteria	Burkholderiales	Comamonadaceae	Comamonas	testosteroni	ASV143	Vilagarcia_de_Arousa
4.85738	6.95601	2.01713	3.44846	0.000563787	0.00939469	Pseudomonadota	Gammaproteobacteria	CCM19a	unclassified	unclassified	unclassified	ASV1430	Moaña
79.8128	-9.9454	1.60393	-6.20063	5.62382e-10	1.51516e-08	Pseudomonadota	Gammaproteobacteria	Burkholderiales	Comamonadaceae	Aquabacterium	unclassified	ASV144	Caldas_de_Reis
79.8128	-7.85752	1.60523	-4.89494	9.83347e-07	2.27872e-05	Pseudomonadota	Gammaproteobacteria	Burkholderiales	Comamonadaceae	Aquabacterium	unclassified	ASV144	Cerceda
79.8128	-8.91318	1.6042	-5.55617	2.75761e-08	6.56853e-07	Pseudomonadota	Gammaproteobacteria	Burkholderiales	Comamonadaceae	Aquabacterium	unclassified	ASV144	Miño
79.8128	-8.22827	1.60492	-5.12689	2.94567e-07	4.98826e-06	Pseudomonadota	Gammaproteobacteria	Burkholderiales	Comamonadaceae	Aquabacterium	unclassified	ASV144	Ordes
79.8128	-8.42801	1.60538	-5.24986	1.52217e-07	4.64693e-06	Pseudomonadota	Gammaproteobacteria	Burkholderiales	Comamonadaceae	Aquabacterium	unclassified	ASV144	Vilagarcia_de_Arousa
4.55684	-31.3013	5.29473	-5.91177	3.38445e-09	1.50862e-07	Pseudomonadota	Gammaproteobacteria	Burkholderiales	Rhodocyclaceae	unclassified	unclassified	ASV1484	Moaña
80.6877	-6.7919	1.37022	-4.95679	7.1669e-07	1.31816e-05	Pseudomonadota	Gammaproteobacteria	Burkholderiales	Rhodocyclaceae	Candidatus Accumulibacter	unclassified	ASV149	Burela
80.6877	-7.11544	1.36888	-5.19801	2.01433e-07	5.05682e-06	Pseudomonadota	Gammaproteobacteria	Burkholderiales	Rhodocyclaceae	Candidatus Accumulibacter	unclassified	ASV149	Cerceda
80.6877	-5.60117	1.03626	-5.40518	6.47441e-08	1.42535e-06	Pseudomonadota	Gammaproteobacteria	Burkholderiales	Rhodocyclaceae	Candidatus Accumulibacter	unclassified	ASV149	Miño
80.6877	-7.95743	1.36716	-5.82039	5.87101e-09	1.54204e-07	Pseudomonadota	Gammaproteobacteria	Burkholderiales	Rhodocyclaceae	Candidatus Accumulibacter	unclassified	ASV149	Ordes
411.633	-8.22659	1.57548	-5.22166	1.77329e-07	3.68085e-06	Pseudomonadota	Gammaproteobacteria	Burkholderiales	Comamonadaceae	unclassified	unclassified	ASV15	Burela
411.633	-14.5207	1.57364	-9.2275	2.77023e-20	2.02491e-18	Pseudomonadota	Gammaproteobacteria	Burkholderiales	Comamonadaceae	unclassified	unclassified	ASV15	Caldas_de_Reis
411.633	-6.28895	1.58063	-3.97876	6.92748e-05	0.00107021	Pseudomonadota	Gammaproteobacteria	Burkholderiales	Comamonadaceae	unclassified	unclassified	ASV15	Cerceda
411.633	-11.6388	1.57379	-7.39541	1.4097e-13	7.58626e-12	Pseudomonadota	Gammaproteobacteria	Burkholderiales	Comamonadaceae	unclassified	unclassified	ASV15	Miño
411.633	-10.6788	1.57397	-6.78461	1.16398e-11	4.8324e-10	Pseudomonadota	Gammaproteobacteria	Burkholderiales	Comamonadaceae	unclassified	unclassified	ASV15	Ordes
411.633	-5.45417	1.31309	-4.1537	3.27141e-05	0.000678607	Pseudomonadota	Gammaproteobacteria	Burkholderiales	Comamonadaceae	unclassified	unclassified	ASV15	Vilagarcia_de_Arousa
62.3124	7.21132	1.24055	5.813	6.13623e-09	1.7146e-07	Pseudomonadota	Gammaproteobacteria	Lysobacterales	Rhodanobacteraceae	Rhodanobacter	unclassified	ASV151	Burela
62.3124	6.96237	1.23774	5.62505	1.85451e-08	4.06667e-07	Pseudomonadota	Gammaproteobacteria	Lysobacterales	Rhodanobacteraceae	Rhodanobacter	unclassified	ASV151	Caldas_de_Reis
62.3124	6.55335	1.24535	5.26228	1.42283e-07	3.72719e-06	Pseudomonadota	Gammaproteobacteria	Lysobacterales	Rhodanobacteraceae	Rhodanobacter	unclassified	ASV151	Cerceda
62.3124	4.82171	1.26901	3.79959	0.000144937	0.00154848	Pseudomonadota	Gammaproteobacteria	Lysobacterales	Rhodanobacteraceae	Rhodanobacter	unclassified	ASV151	Miño
62.3124	8.5622	0.713118	12.0067	3.27581e-33	5.3098e-31	Pseudomonadota	Gammaproteobacteria	Lysobacterales	Rhodanobacteraceae	Rhodanobacter	unclassified	ASV151	Moaña
62.3124	10.1533	1.23358	8.23079	1.85977e-16	1.32974e-14	Pseudomonadota	Gammaproteobacteria	Lysobacterales	Rhodanobacteraceae	Rhodanobacter	unclassified	ASV151	Ordes
62.3124	12.043	1.23282	9.76863	1.53507e-22	1.87585e-20	Pseudomonadota	Gammaproteobacteria	Lysobacterales	Rhodanobacteraceae	Rhodanobacter	unclassified	ASV151	Vilagarcia_de_Arousa
73.8789	-9.2778	1.88029	-4.93424	8.04653e-07	1.32811e-05	Pseudomonadota	Gammaproteobacteria	Burkholderiales	Rhodocyclaceae	Dechloromonas	unclassified	ASV152	Caldas_de_Reis
73.8789	-9.11843	1.87966	-4.85111	1.22775e-06	0.00012564	Pseudomonadota	Gammaproteobacteria	Burkholderiales	Rhodocyclaceae	Dechloromonas	unclassified	ASV152	Inleit
73.8789	-6.56164	1.88437	-3.48214	0.000497419	0.00370046	Pseudomonadota	Gammaproteobacteria	Burkholderiales	Rhodocyclaceae	Dechloromonas	unclassified	ASV152	Ordes
4.39481	-30.5419	5.29473	-5.76836	8.00471e-09	3.3508e-07	Pseudomonadota	Gammaproteobacteria	Lysobacterales	Rhodanobacteraceae	Pseudolysobacter	unclassified	ASV1525	Moaña
79.7173	-8.94264	1.53142	-5.83942	5.23819e-09	1.25635e-07	Pseudomonadota	Gammaproteobacteria	Lysobacterales	Lysobacteraceae	Thermomonas	unclassified	ASV153	Caldas_de_Reis
74.1815	-8.92406	2.15304	-4.14487	3.40001e-05	0.000569029	Pseudomonadota	Gammaproteobacteria	Burkholderiales	unclassified	unclassified	unclassified	ASV154	Cerceda
74.1815	-10.8334	2.15246	-5.03301	4.82843e-07	8.49797e-06	Pseudomonadota	Gammaproteobacteria	Burkholderiales	unclassified	unclassified	unclassified	ASV154	Miño
74.1815	-11.12	2.15241	-5.16629	2.38781e-07	4.15286e-06	Pseudomonadota	Gammaproteobacteria	Burkholderiales	unclassified	unclassified	unclassified	ASV154	Ordes
75.9564	-9.9622	1.87385	-5.31644	1.0582e-07	2.05612e-06	Pseudomonadota	Gammaproteobacteria	Burkholderiales	Comamonadaceae	Ideonella	unclassified	ASV156	Caldas_de_Reis
75.9564	-10.1496	1.87345	-5.41761	6.04004e-08	1.35018e-06	Pseudomonadota	Gammaproteobacteria	Burkholderiales	Comamonadaceae	Ideonella	unclassified	ASV156	Miño
75.9564	-8.97944	1.874	-4.79158	1.65474e-06	2.36628e-05	Pseudomonadota	Gammaproteobacteria	Burkholderiales	Comamonadaceae	Ideonella	unclassified	ASV156	Ordes
4.17679	-27.9032	5.29475	-5.26999	1.36434e-07	3.63079e-06	Pseudomonadota	Gammaproteobacteria	Lysobacterales	Rhodanobacteraceae	unclassified	unclassified	ASV1571	Moaña
70.1955	-10.3298	2.24442	-4.60245	4.17542e-06	6.04648e-05	Pseudomonadota	Gammaproteobacteria	Burkholderiales	Comamonadaceae	unclassified	unclassified	ASV159	Caldas_de_Reis
70.1955	-8.48989	2.24493	-3.78181	0.00015569	0.0021564	Pseudomonadota	Gammaproteobacteria	Burkholderiales	Comamonadaceae	unclassified	unclassified	ASV159	Cerceda
70.1955	-8.92665	2.24477	-3.97665	6.98937e-05	0.000805996	Pseudomonadota	Gammaproteobacteria	Burkholderiales	Comamonadaceae	unclassified	unclassified	ASV159	Miño
70.1955	-6.55479	1.20549	-5.43746	5.40448e-08	1.75203e-06	Pseudomonadota	Gammaproteobacteria	Burkholderiales	Comamonadaceae	unclassified	unclassified	ASV159	Moaña
70.1955	-8.67024	2.24492	-3.86217	0.000112385	0.000964266	Pseudomonadota	Gammaproteobacteria	Burkholderiales	Comamonadaceae	unclassified	unclassified	ASV159	Ordes
305.377	-11.0551	1.74631	-6.33055	2.44285e-10	8.65721e-09	Pseudomonadota	Gammaproteobacteria	Burkholderiales	Comamonadaceae	Acidovorax	carolinensis	ASV16	Burela
305.377	-7.58948	1.54077	-4.92577	8.40305e-07	1.3722e-05	Pseudomonadota	Gammaproteobacteria	Burkholderiales	Comamonadaceae	Acidovorax	carolinensis	ASV16	Caldas_de_Reis
305.377	-10.0586	1.74657	-5.75902	8.46021e-09	2.68278e-07	Pseudomonadota	Gammaproteobacteria	Burkholderiales	Comamonadaceae	Acidovorax	carolinensis	ASV16	Cerceda
305.377	-9.6299	1.74683	-5.51278	3.53207e-08	8.27759e-07	Pseudomonadota	Gammaproteobacteria	Burkholderiales	Comamonadaceae	Acidovorax	carolinensis	ASV16	Miño
305.377	-10.0017	1.74665	-5.72622	1.02691e-08	2.54161e-07	Pseudomonadota	Gammaproteobacteria	Burkholderiales	Comamonadaceae	Acidovorax	carolinensis	ASV16	Ordes
305.377	-10.1629	1.52756	-6.653	2.87177e-11	1.45204e-09	Pseudomonadota	Gammaproteobacteria	Burkholderiales	Comamonadaceae	Acidovorax	carolinensis	ASV16	Vilagarcia_de_Arousa
4.3783	29.5759	5.29474	5.58591	2.32485e-08	8.63583e-07	Pseudomonadota	Gammaproteobacteria	Burkholderiales	Neisseriaceae	unclassified	unclassified	ASV1602	Moaña
71.6695	21.5335	3.12716	6.88595	5.74022e-12	2.52744e-10	Pseudomonadota	Gammaproteobacteria	Lysobacterales	Rhodanobacteraceae	Chujaibacter	unclassified	ASV163	Miño
71.6695	19.6051	3.1386	6.24645	4.1989e-10	1.31805e-08	Pseudomonadota	Gammaproteobacteria	Lysobacterales	Rhodanobacteraceae	Chujaibacter	unclassified	ASV163	Ordes
75.1085	7.0926	1.22163	5.80585	6.40387e-09	1.75563e-07	Pseudomonadota	Gammaproteobacteria	Lysobacterales	Rhodanobacteraceae	Rhodanobacter	unclassified	ASV165	Burela
75.1085	6.0044	1.22296	4.90974	9.11974e-07	1.47356e-05	Pseudomonadota	Gammaproteobacteria	Lysobacterales	Rhodanobacteraceae	Rhodanobacter	unclassified	ASV165	Caldas_de_Reis
75.1085	7.26341	1.22081	5.94965	2.6871e-09	9.25131e-08	Pseudomonadota	Gammaproteobacteria	Lysobacterales	Rhodanobacteraceae	Rhodanobacter	unclassified	ASV165	Cerceda
75.1085	5.59702	1.23464	4.53331	5.80652e-06	8.69782e-05	Pseudomonadota	Gammaproteobacteria	Lysobacterales	Rhodanobacteraceae	Rhodanobacter	unclassified	ASV165	Miño
75.1085	10.8984	0.700563	15.5567	1.43335e-54	4.25944e-52	Pseudomonadota	Gammaproteobacteria	Lysobacterales	Rhodanobacteraceae	Rhodanobacter	unclassified	ASV165	Moaña
75.1085	9.70412	1.21421	7.99214	1.32611e-15	8.12717e-14	Pseudomonadota	Gammaproteobacteria	Lysobacterales	Rhodanobacteraceae	Rhodanobacter	unclassified	ASV165	Ordes
75.1085	6.70985	1.22041	5.49803	3.84056e-08	1.32213e-06	Pseudomonadota	Gammaproteobacteria	Lysobacterales	Rhodanobacteraceae	Rhodanobacter	unclassified	ASV165	Vilagarcia_de_Arousa
66.9957	-9.82982	2.07418	-4.73914	2.14623e-06	3.26184e-05	Pseudomonadota	Gammaproteobacteria	Burkholderiales	Rhodocyclaceae	Uliginosibacterium	unclassified	ASV169	Caldas_de_Reis
66.9957	-10.3755	2.07367	-5.00342	5.63222e-07	9.7424e-06	Pseudomonadota	Gammaproteobacteria	Burkholderiales	Rhodocyclaceae	Uliginosibacterium	unclassified	ASV169	Miño
66.9957	-3.65972	1.07915	-3.39129	0.00069565	0.0110752	Pseudomonadota	Gammaproteobacteria	Burkholderiales	Rhodocyclaceae	Uliginosibacterium	unclassified	ASV169	Moaña
66.9957	-8.44407	2.07466	-4.07011	4.69918e-05	0.00045817	Pseudomonadota	Gammaproteobacteria	Burkholderiales	Rhodocyclaceae	Uliginosibacterium	unclassified	ASV169	Ordes
259.657	-8.30445	1.19267	-6.96289	3.33374e-12	1.34666e-10	Pseudomonadota	Gammaproteobacteria	Burkholderiales	SC-I-84	unclassified	unclassified	ASV17	Caldas_de_Reis
259.657	-5.39853	1.20552	-4.47818	7.52812e-06	0.00014174	Pseudomonadota	Gammaproteobacteria	Burkholderiales	SC-I-84	unclassified	unclassified	ASV17	Cerceda
259.657	-3.75668	0.762549	-4.92647	8.37268e-07	9.18004e-05	Pseudomonadota	Gammaproteobacteria	Burkholderiales	SC-I-84	unclassified	unclassified	ASV17	Inleit
259.657	-2.5924	0.783643	-3.30814	0.000939173	0.00817136	Pseudomonadota	Gammaproteobacteria	Burkholderiales	SC-I-84	unclassified	unclassified	ASV17	Miño
259.657	-3.21749	0.85712	-3.75384	0.000174145	0.00144242	Pseudomonadota	Gammaproteobacteria	Burkholderiales	SC-I-84	unclassified	unclassified	ASV17	Ordes
66.6992	-8.33799	1.5929	-5.23447	1.65459e-07	3.13555e-06	Pseudomonadota	Gammaproteobacteria	Burkholderiales	unclassified	unclassified	unclassified	ASV174	Caldas_de_Reis
66.6992	-7.423	1.59291	-4.66004	3.1615e-06	6.45697e-05	Pseudomonadota	Gammaproteobacteria	Burkholderiales	unclassified	unclassified	unclassified	ASV174	Cerceda
66.6992	-11.0006	1.59003	-6.91844	4.5665e-12	2.14036e-10	Pseudomonadota	Gammaproteobacteria	Burkholderiales	unclassified	unclassified	unclassified	ASV174	Miño
66.6992	-9.78607	1.59042	-6.15314	7.59644e-10	2.22196e-08	Pseudomonadota	Gammaproteobacteria	Burkholderiales	unclassified	unclassified	unclassified	ASV174	Ordes
52.7199	-9.76026	1.40684	-6.93773	3.98452e-12	1.5501e-10	Pseudomonadota	Gammaproteobacteria	Burkholderiales	Rhodocyclaceae	Candidatus Accumulibacter	unclassified	ASV178	Caldas_de_Reis
52.7199	-6.3459	1.41307	-4.49086	7.09368e-06	0.000135681	Pseudomonadota	Gammaproteobacteria	Burkholderiales	Rhodocyclaceae	Candidatus Accumulibacter	unclassified	ASV178	Cerceda
52.7199	-4.88274	1.14883	-4.2502	2.1358e-05	0.000277082	Pseudomonadota	Gammaproteobacteria	Burkholderiales	Rhodocyclaceae	Candidatus Accumulibacter	unclassified	ASV178	Miño
52.7199	-8.55053	1.40734	-6.07565	1.23487e-09	3.53172e-08	Pseudomonadota	Gammaproteobacteria	Burkholderiales	Rhodocyclaceae	Candidatus Accumulibacter	unclassified	ASV178	Ordes
3.43896	28.552	5.29489	5.39237	6.95325e-08	2.13753e-06	Pseudomonadota	Gammaproteobacteria	Cardiobacteriales	Wohlfahrtiimonadaceae	Ignatzschineria	unclassified	ASV1817	Moaña
57.3287	-9.04572	1.71679	-5.26899	1.37177e-07	2.63209e-06	Pseudomonadota	Gammaproteobacteria	Burkholderiales	Rhodocyclaceae	Dechloromonas	unclassified	ASV185	Caldas_de_Reis
57.3287	-5.74106	1.72442	-3.32927	0.000870735	0.00980594	Pseudomonadota	Gammaproteobacteria	Burkholderiales	Rhodocyclaceae	Dechloromonas	unclassified	ASV185	Cerceda
57.3287	-7.94192	1.71736	-4.6245	3.75507e-06	5.68345e-05	Pseudomonadota	Gammaproteobacteria	Burkholderiales	Rhodocyclaceae	Dechloromonas	unclassified	ASV185	Miño
57.3287	-7.74342	1.71763	-4.5082	6.53795e-06	8.33103e-05	Pseudomonadota	Gammaproteobacteria	Burkholderiales	Rhodocyclaceae	Dechloromonas	unclassified	ASV185	Ordes
54.4216	-8.66199	1.93881	-4.46768	7.90716e-06	0.000118444	Pseudomonadota	Gammaproteobacteria	Pseudomonadales	Moraxellaceae	Acinetobacter	haemolyticus	ASV191	Burela
54.4216	-8.26232	1.94045	-4.25794	2.0632e-05	0.000264512	Pseudomonadota	Gammaproteobacteria	Pseudomonadales	Moraxellaceae	Acinetobacter	haemolyticus	ASV191	Caldas_de_Reis
54.4216	-6.25657	1.94427	-3.21796	0.00129106	0.00874525	Pseudomonadota	Gammaproteobacteria	Pseudomonadales	Moraxellaceae	Acinetobacter	haemolyticus	ASV191	Ordes
46.1516	7.16551	2.14673	3.33788	0.000844215	0.00743421	Pseudomonadota	Alphaproteobacteria	Hyphomicrobiales	Xanthobacteraceae	unclassified	unclassified	ASV194	Burela
57.1301	9.63571	1.99519	4.82947	1.36898e-06	2.14427e-05	Pseudomonadota	Gammaproteobacteria	Lysobacterales	Rhodanobacteraceae	Rhodanobacter	unclassified	ASV196	Caldas_de_Reis
57.1301	10.2881	1.15191	8.9313	4.21045e-19	3.57487e-17	Pseudomonadota	Gammaproteobacteria	Lysobacterales	Rhodanobacteraceae	Rhodanobacter	unclassified	ASV196	Moaña
57.1301	9.03248	1.99596	4.52539	6.02855e-06	7.75874e-05	Pseudomonadota	Gammaproteobacteria	Lysobacterales	Rhodanobacteraceae	Rhodanobacter	unclassified	ASV196	Ordes
57.1301	8.60152	1.99593	4.30953	1.63601e-05	0.000372826	Pseudomonadota	Gammaproteobacteria	Lysobacterales	Rhodanobacteraceae	Rhodanobacter	unclassified	ASV196	Vilagarcia_de_Arousa
1101.39	-10.9577	1.89525	-5.78165	7.39702e-09	1.99035e-07	Pseudomonadota	Gammaproteobacteria	Pseudomonadales	Moraxellaceae	Acinetobacter	unclassified	ASV2	Burela
1101.39	-7.25827	1.89804	-3.82409	0.000131257	0.00186076	Pseudomonadota	Gammaproteobacteria	Pseudomonadales	Moraxellaceae	Acinetobacter	unclassified	ASV2	Cerceda
1101.39	6.57278	1.90392	3.45223	0.000555976	0.0284474	Pseudomonadota	Gammaproteobacteria	Pseudomonadales	Moraxellaceae	Acinetobacter	unclassified	ASV2	Inleit
1101.39	-16.6156	1.89506	-8.76788	1.82059e-18	1.55038e-16	Pseudomonadota	Gammaproteobacteria	Pseudomonadales	Moraxellaceae	Acinetobacter	unclassified	ASV2	Vilagarcia_de_Arousa
59.5775	-9.52124	2.2659	-4.20197	2.64607e-05	0.000334325	Pseudomonadota	Gammaproteobacteria	Burkholderiales	Rhodocyclaceae	Propionivibrio	unclassified	ASV202	Miño
59.5775	-9.49744	2.26589	-4.19148	2.77143e-05	0.000289986	Pseudomonadota	Gammaproteobacteria	Burkholderiales	Rhodocyclaceae	Propionivibrio	unclassified	ASV202	Ordes
46.8586	7.67671	1.89459	4.05191	5.08011e-05	0.000625543	Pseudomonadota	Alphaproteobacteria	Defluviicoccales	Defluviicoccaceae	Defluviicoccus	unclassified	ASV204	Burela
47.5277	-8.28621	2.11928	-3.90992	9.2327e-05	0.00102405	Pseudomonadota	Gammaproteobacteria	Burkholderiales	Comamonadaceae	Acidovorax	delafieldii	ASV207	Burela
47.5277	-11.6263	2.11821	-5.48872	4.04855e-08	8.51304e-07	Pseudomonadota	Gammaproteobacteria	Burkholderiales	Comamonadaceae	Acidovorax	delafieldii	ASV207	Caldas_de_Reis
47.5277	-7.47392	2.12063	-3.52439	0.000424465	0.00408442	Pseudomonadota	Gammaproteobacteria	Burkholderiales	Comamonadaceae	Acidovorax	delafieldii	ASV207	Miño
47.5277	-10.6369	2.11838	-5.02127	5.13314e-07	1.43197e-05	Pseudomonadota	Gammaproteobacteria	Burkholderiales	Comamonadaceae	Acidovorax	delafieldii	ASV207	Vilagarcia_de_Arousa
51.3344	-30.9062	3.84651	-8.03485	9.36898e-16	5.32644e-14	Pseudomonadota	Gammaproteobacteria	Burkholderiales	Comamonadaceae	unclassified	unclassified	ASV220	Caldas_de_Reis
51.3344	-30.5579	3.84628	-7.94479	1.94515e-15	1.22883e-13	Pseudomonadota	Gammaproteobacteria	Burkholderiales	Comamonadaceae	unclassified	unclassified	ASV220	Miño
51.3344	-30.3109	3.84632	-7.88048	3.26113e-15	1.90776e-13	Pseudomonadota	Gammaproteobacteria	Burkholderiales	Comamonadaceae	unclassified	unclassified	ASV220	Ordes
51.3344	-26.1417	3.85511	-6.78106	1.19295e-11	6.22645e-10	Pseudomonadota	Gammaproteobacteria	Burkholderiales	Comamonadaceae	unclassified	unclassified	ASV220	Vilagarcia_de_Arousa
44.8726	5.65261	1.0965	5.15512	2.53471e-07	4.97694e-06	Pseudomonadota	Alphaproteobacteria	Acetobacterales	Acetobacteraceae	Roseomonas	unclassified	ASV221	Burela
44.8726	10.5278	1.33909	7.86194	3.7824e-15	2.44797e-13	Pseudomonadota	Alphaproteobacteria	Acetobacterales	Acetobacteraceae	Roseomonas	unclassified	ASV221	Vilagarcia_de_Arousa
316.4	-12.4738	2.33075	-5.35182	8.70727e-08	1.71355e-06	Pseudomonadota	Gammaproteobacteria	Lysobacterales	Rhodanobacteraceae	Dokdonella	unclassified	ASV23	Caldas_de_Reis
50.0095	-8.27525	2.16315	-3.82556	0.000130474	0.00140054	Pseudomonadota	Gammaproteobacteria	Burkholderiales	Comamonadaceae	unclassified	unclassified	ASV230	Caldas_de_Reis
50.0095	-7.38846	2.16292	-3.41596	0.000635579	0.029564	Pseudomonadota	Gammaproteobacteria	Burkholderiales	Comamonadaceae	unclassified	unclassified	ASV230	Inleit
50.0095	-10.8739	2.16095	-5.03198	4.85431e-07	8.49797e-06	Pseudomonadota	Gammaproteobacteria	Burkholderiales	Comamonadaceae	unclassified	unclassified	ASV230	Miño
50.0095	-8.61962	2.16185	-3.98715	6.68727e-05	0.000614752	Pseudomonadota	Gammaproteobacteria	Burkholderiales	Comamonadaceae	unclassified	unclassified	ASV230	Ordes
48.9785	8.58801	2.44538	3.51193	0.000444871	0.00436755	Pseudomonadota	Gammaproteobacteria	Burkholderiales	Comamonadaceae	unclassified	unclassified	ASV231	Burela
48.9785	8.76597	2.44463	3.58581	0.000336036	0.00332784	Pseudomonadota	Gammaproteobacteria	Burkholderiales	Comamonadaceae	unclassified	unclassified	ASV231	Caldas_de_Reis
50.4305	-10.0667	1.66193	-6.05722	1.38494e-09	3.48504e-08	Pseudomonadota	Gammaproteobacteria	Burkholderiales	Comamonadaceae	unclassified	unclassified	ASV232	Caldas_de_Reis
50.4305	-7.90117	1.66446	-4.74699	2.06468e-06	5.38814e-05	Pseudomonadota	Gammaproteobacteria	Burkholderiales	Comamonadaceae	unclassified	unclassified	ASV232	Vilagarcia_de_Arousa
51.5347	-31.0162	5.31413	-5.83656	5.32904e-09	1.25847e-07	Pseudomonadota	Gammaproteobacteria	Pseudomonadales	Moraxellaceae	Acinetobacter	unclassified	ASV235	Caldas_de_Reis
51.5347	-22.3952	5.37964	-4.16296	3.14154e-05	0.000660131	Pseudomonadota	Gammaproteobacteria	Pseudomonadales	Moraxellaceae	Acinetobacter	unclassified	ASV235	Vilagarcia_de_Arousa
52.3532	-9.18126	1.70421	-5.38741	7.14789e-08	1.5052e-06	Pseudomonadota	Alphaproteobacteria	Rhodobacterales	Paracoccaceae	Fuscovulum	unclassified	ASV236	Miño
52.3532	-8.26046	1.70506	-4.84468	1.26813e-06	1.87595e-05	Pseudomonadota	Alphaproteobacteria	Rhodobacterales	Paracoccaceae	Fuscovulum	unclassified	ASV236	Ordes
48.374	-8.87213	1.79784	-4.93488	8.01998e-07	1.32811e-05	Pseudomonadota	Alphaproteobacteria	Rhodobacterales	Paracoccaceae	Fuscovulum	unclassified	ASV238	Caldas_de_Reis
43.943	-5.1869	1.49758	-3.46353	0.000533136	0.00669197	Pseudomonadota	Alphaproteobacteria	Hyphomicrobiales	Devosiaceae	unclassified	unclassified	ASV241	Cerceda
43.943	-5.51353	1.49341	-3.69192	0.000222568	0.0131401	Pseudomonadota	Alphaproteobacteria	Hyphomicrobiales	Devosiaceae	unclassified	unclassified	ASV241	Inleit
43.943	-8.5668	1.48336	-5.77526	7.6836e-09	1.95864e-07	Pseudomonadota	Alphaproteobacteria	Hyphomicrobiales	Devosiaceae	unclassified	unclassified	ASV241	Miño
43.943	-7.40221	1.48546	-4.98311	6.25702e-07	9.58665e-06	Pseudomonadota	Alphaproteobacteria	Hyphomicrobiales	Devosiaceae	unclassified	unclassified	ASV241	Ordes
43.943	6.9703	1.48672	4.68838	2.75373e-06	6.96176e-05	Pseudomonadota	Alphaproteobacteria	Hyphomicrobiales	Devosiaceae	unclassified	unclassified	ASV241	Vilagarcia_de_Arousa
50.9337	-15.1052	3.82751	-3.94649	7.93057e-05	0.000907333	Pseudomonadota	Gammaproteobacteria	Pseudomonadales	Pseudomonadaceae	Pseudomonas	unclassified	ASV244	Burela
50.9337	-28.2476	3.81826	-7.39804	1.38209e-13	6.62972e-12	Pseudomonadota	Gammaproteobacteria	Pseudomonadales	Pseudomonadaceae	Pseudomonas	unclassified	ASV244	Caldas_de_Reis
50.9337	28.6616	3.81037	7.52199	5.39474e-14	3.13542e-12	Pseudomonadota	Gammaproteobacteria	Pseudomonadales	Pseudomonadaceae	Pseudomonas	unclassified	ASV244	Miño
47.8996	6.24957	1.4985	4.17054	3.03881e-05	0.000390743	Pseudomonadota	Alphaproteobacteria	Hyphomicrobiales	Beijerinckiaceae	unclassified	unclassified	ASV250	Burela
47.8996	-9.14219	1.48768	-6.14526	7.98349e-10	2.11287e-08	Pseudomonadota	Alphaproteobacteria	Hyphomicrobiales	Beijerinckiaceae	unclassified	unclassified	ASV250	Caldas_de_Reis
42.2145	-9.15687	2.56476	-3.57026	0.000356623	0.00357361	Pseudomonadota	Gammaproteobacteria	Burkholderiales	Rhodocyclaceae	Ferribacterium	unclassified	ASV251	Burela
42.2145	-8.39709	2.56539	-3.27322	0.0010633	0.0089824	Pseudomonadota	Gammaproteobacteria	Burkholderiales	Rhodocyclaceae	Ferribacterium	unclassified	ASV251	Miño
42.2145	-10.564	2.56448	-4.11935	3.79935e-05	0.000376867	Pseudomonadota	Gammaproteobacteria	Burkholderiales	Rhodocyclaceae	Ferribacterium	unclassified	ASV251	Ordes
41.5068	-18.714	2.48692	-7.52496	5.2735e-14	3.48291e-12	Pseudomonadota	Gammaproteobacteria	Enterobacterales	Enterobacteriaceae	unclassified	unclassified	ASV252	Burela
41.5068	38.9935	2.48759	15.6752	2.23412e-55	1.14313e-52	Pseudomonadota	Gammaproteobacteria	Enterobacterales	Enterobacteriaceae	unclassified	unclassified	ASV252	Caldas_de_Reis
41.5068	42.7797	2.48616	17.2071	2.34729e-66	1.41424e-63	Pseudomonadota	Gammaproteobacteria	Enterobacterales	Enterobacteriaceae	unclassified	unclassified	ASV252	Cerceda
41.5068	-33.1446	2.53698	-13.0646	5.24585e-39	1.52444e-36	Pseudomonadota	Gammaproteobacteria	Enterobacterales	Enterobacteriaceae	unclassified	unclassified	ASV252	Miño
43.4408	8.52175	2.13468	3.99204	6.55061e-05	0.000767584	Pseudomonadota	Gammaproteobacteria	Burkholderiales	SC-I-84	unclassified	unclassified	ASV257	Burela
43.4408	6.72875	2.13869	3.1462	0.00165406	0.0108611	Pseudomonadota	Gammaproteobacteria	Burkholderiales	SC-I-84	unclassified	unclassified	ASV257	Ordes
38.8418	-21.7012	2.96764	-7.3126	2.62029e-13	1.4101e-11	Pseudomonadota	Gammaproteobacteria	Burkholderiales	Comamonadaceae	Rhodoferax	unclassified	ASV259	Burela
38.8418	-33.6456	2.96845	-11.3344	8.86425e-30	1.36066e-27	Pseudomonadota	Gammaproteobacteria	Burkholderiales	Comamonadaceae	Rhodoferax	unclassified	ASV259	Caldas_de_Reis
38.8418	-28.232	2.97877	-9.47776	2.59793e-21	3.47834e-19	Pseudomonadota	Gammaproteobacteria	Burkholderiales	Comamonadaceae	Rhodoferax	unclassified	ASV259	Cerceda
38.8418	-31.1322	2.96857	-10.4872	9.88678e-26	1.59617e-23	Pseudomonadota	Gammaproteobacteria	Burkholderiales	Comamonadaceae	Rhodoferax	unclassified	ASV259	Miño
38.8418	-5.42334	1.65759	-3.27181	0.0010686	0.0162847	Pseudomonadota	Gammaproteobacteria	Burkholderiales	Comamonadaceae	Rhodoferax	unclassified	ASV259	Moaña
38.8418	-32.1094	2.96812	-10.8181	2.82515e-27	5.19424e-25	Pseudomonadota	Gammaproteobacteria	Burkholderiales	Comamonadaceae	Rhodoferax	unclassified	ASV259	Ordes
38.8418	-28.2938	2.9915	-9.45806	3.13695e-21	3.17224e-19	Pseudomonadota	Gammaproteobacteria	Burkholderiales	Comamonadaceae	Rhodoferax	unclassified	ASV259	Vilagarcia_de_Arousa
44.6994	-11.0986	2.47851	-4.47793	7.53691e-06	0.000106139	Pseudomonadota	Alphaproteobacteria	Hyphomicrobiales	Beijerinckiaceae	unclassified	unclassified	ASV267	Caldas_de_Reis
308.899	-7.49236	2.35272	-3.18456	0.00144976	0.0122949	Pseudomonadota	Gammaproteobacteria	Lysobacterales	Rhodanobacteraceae	Dokdonella	unclassified	ASV27	Caldas_de_Reis
33.7358	-6.86849	1.78741	-3.84271	0.000121686	0.00176664	Pseudomonadota	Gammaproteobacteria	Burkholderiales	Rhodocyclaceae	Dechlorobacter	unclassified	ASV271	Cerceda
33.7358	-5.32702	1.55114	-3.43427	0.000594158	0.028501	Pseudomonadota	Gammaproteobacteria	Burkholderiales	Rhodocyclaceae	Dechlorobacter	unclassified	ASV271	Inleit
33.7358	-7.2784	1.78686	-4.07328	4.63558e-05	0.000561291	Pseudomonadota	Gammaproteobacteria	Burkholderiales	Rhodocyclaceae	Dechlorobacter	unclassified	ASV271	Miño
33.7358	-8.96004	1.78434	-5.02148	5.12754e-07	8.0609e-06	Pseudomonadota	Gammaproteobacteria	Burkholderiales	Rhodocyclaceae	Dechlorobacter	unclassified	ASV271	Ordes
39.3764	-7.63127	2.27151	-3.35957	0.000780651	0.00704882	Pseudomonadota	Alphaproteobacteria	Rhodobacterales	Paracoccaceae	unclassified	unclassified	ASV283	Caldas_de_Reis
39.3764	-7.8113	2.26958	-3.44174	0.000577977	0.00710676	Pseudomonadota	Alphaproteobacteria	Rhodobacterales	Paracoccaceae	unclassified	unclassified	ASV283	Cerceda
39.3764	-10.8117	2.26812	-4.76682	1.87159e-06	3.05553e-05	Pseudomonadota	Alphaproteobacteria	Rhodobacterales	Paracoccaceae	unclassified	unclassified	ASV283	Miño
39.3764	-9.14633	2.26863	-4.03166	5.53854e-05	0.000516529	Pseudomonadota	Alphaproteobacteria	Rhodobacterales	Paracoccaceae	unclassified	unclassified	ASV283	Ordes
34.8657	8.1835	1.21735	6.72239	1.78771e-11	8.11734e-10	Pseudomonadota	Gammaproteobacteria	Burkholderiales	SC-I-84	unclassified	unclassified	ASV284	Burela
34.8657	6.98313	1.22284	5.71058	1.12592e-08	3.47882e-07	Pseudomonadota	Gammaproteobacteria	Burkholderiales	SC-I-84	unclassified	unclassified	ASV284	Cerceda
34.8657	10.1987	1.21392	8.40152	4.40746e-17	3.10055e-15	Pseudomonadota	Gammaproteobacteria	Burkholderiales	SC-I-84	unclassified	unclassified	ASV284	Vilagarcia_de_Arousa
252.366	20.6676	3.50505	5.89653	3.71226e-09	1.24258e-07	Pseudomonadota	Gammaproteobacteria	Pseudomonadales	Moraxellaceae	Acinetobacter	unclassified	ASV29	Cerceda
252.366	22.0095	3.49171	6.30334	2.91304e-10	1.03235e-08	Pseudomonadota	Gammaproteobacteria	Pseudomonadales	Moraxellaceae	Acinetobacter	unclassified	ASV29	Miño
252.366	24.4657	2.01454	12.1446	6.12942e-34	1.09288e-31	Pseudomonadota	Gammaproteobacteria	Pseudomonadales	Moraxellaceae	Acinetobacter	unclassified	ASV29	Moaña
252.366	20.0837	3.50154	5.73566	9.7134e-09	2.45121e-07	Pseudomonadota	Gammaproteobacteria	Pseudomonadales	Moraxellaceae	Acinetobacter	unclassified	ASV29	Ordes
252.366	-30.6983	3.48888	-8.7989	1.3817e-18	1.24199e-16	Pseudomonadota	Gammaproteobacteria	Pseudomonadales	Moraxellaceae	Acinetobacter	unclassified	ASV29	Vilagarcia_de_Arousa
36.7565	6.60797	1.0949	6.03521	1.58754e-09	5.01457e-08	Pseudomonadota	Alphaproteobacteria	Hyphomicrobiales	Hyphomicrobiaceae	Hyphomicrobium	unclassified	ASV293	Burela
36.7565	-6.39808	0.639864	-9.99913	1.53743e-23	1.38821e-21	Pseudomonadota	Alphaproteobacteria	Hyphomicrobiales	Hyphomicrobiaceae	Hyphomicrobium	unclassified	ASV293	Caldas_de_Reis
36.7565	3.94406	1.16663	3.38074	0.000722913	0.00837605	Pseudomonadota	Alphaproteobacteria	Hyphomicrobiales	Hyphomicrobiaceae	Hyphomicrobium	unclassified	ASV293	Cerceda
256.779	6.65542	1.96968	3.37894	0.00072767	0.00660815	Pseudomonadota	Gammaproteobacteria	Burkholderiales	Comamonadaceae	Acidovorax	unclassified	ASV30	Burela
256.779	-12.8364	1.9625	-6.54085	6.1169e-11	1.87789e-09	Pseudomonadota	Gammaproteobacteria	Burkholderiales	Comamonadaceae	Acidovorax	unclassified	ASV30	Caldas_de_Reis
256.779	-7.41661	1.75817	-4.21838	2.46066e-05	0.000316402	Pseudomonadota	Gammaproteobacteria	Burkholderiales	Comamonadaceae	Acidovorax	unclassified	ASV30	Miño
256.779	-12.5551	1.96246	-6.39761	1.57828e-10	5.48987e-09	Pseudomonadota	Gammaproteobacteria	Burkholderiales	Comamonadaceae	Acidovorax	unclassified	ASV30	Ordes
256.779	-7.69054	1.96576	-3.91225	9.1439e-05	0.00169819	Pseudomonadota	Gammaproteobacteria	Burkholderiales	Comamonadaceae	Acidovorax	unclassified	ASV30	Vilagarcia_de_Arousa
39.2037	-9.31749	2.30959	-4.03425	5.47759e-05	0.000636978	Pseudomonadota	Gammaproteobacteria	Pseudomonadales	Spongiibacteraceae	BD1-7 clade	unclassified	ASV300	Caldas_de_Reis
31.0374	-8.57578	1.83486	-4.67382	2.95652e-06	4.40608e-05	Pseudomonadota	Alphaproteobacteria	Hyphomicrobiales	A0839	unclassified	unclassified	ASV303	Caldas_de_Reis
31.0374	-7.21981	1.83608	-3.93219	8.41766e-05	0.000762925	Pseudomonadota	Alphaproteobacteria	Hyphomicrobiales	A0839	unclassified	unclassified	ASV303	Ordes
27.4983	-7.84762	1.90883	-4.11121	3.93587e-05	0.000488788	Pseudomonadota	Gammaproteobacteria	Burkholderiales	Neisseriaceae	unclassified	unclassified	ASV307	Burela
27.4983	-6.82281	1.91438	-3.56398	0.000365276	0.00359423	Pseudomonadota	Gammaproteobacteria	Burkholderiales	Neisseriaceae	unclassified	unclassified	ASV307	Caldas_de_Reis
27.4983	-11.5245	1.90707	-6.04306	1.51219e-09	6.61278e-08	Pseudomonadota	Gammaproteobacteria	Burkholderiales	Neisseriaceae	unclassified	unclassified	ASV307	Vilagarcia_de_Arousa
32.9484	-11.3636	2.27543	-4.99405	5.91267e-07	1.00844e-05	Pseudomonadota	Gammaproteobacteria	Burkholderiales	Burkholderiaceae	unclassified	unclassified	ASV320	Caldas_de_Reis
25.7806	-6.72341	1.95535	-3.43846	0.00058503	0.00965841	Pseudomonadota	Gammaproteobacteria	Pseudomonadales	Moraxellaceae	Enhydrobacter	unclassified	ASV324	Moaña
29.0359	12.0275	2.74132	4.38749	1.14667e-05	0.000977857	Pseudomonadota	Gammaproteobacteria	Enterobacterales	Shewanellaceae	Shewanella	putrefaciens	ASV326	Inleit
29.0359	6.26	1.58584	3.94742	7.89966e-05	0.00154781	Pseudomonadota	Gammaproteobacteria	Enterobacterales	Shewanellaceae	Shewanella	putrefaciens	ASV326	Moaña
23.9051	8.79403	2.58144	3.40664	0.000657679	0.00608667	Pseudomonadota	Alphaproteobacteria	Hyphomicrobiales	Kaistiaceae	Kaistia	unclassified	ASV329	Burela
23.9051	11.012	2.58041	4.26754	1.97641e-05	0.000438059	Pseudomonadota	Alphaproteobacteria	Hyphomicrobiales	Kaistiaceae	Kaistia	unclassified	ASV329	Vilagarcia_de_Arousa
34.6239	-7.88102	2.38405	-3.30573	0.000947277	0.00830897	Pseudomonadota	Alphaproteobacteria	Hyphomicrobiales	Hyphomicrobiales Incertae Sedis	unclassified	unclassified	ASV339	Caldas_de_Reis
27.2429	-16.0154	3.48733	-4.59245	4.3807e-06	6.70017e-05	Pseudomonadota	Gammaproteobacteria	Burkholderiales	Rhodocyclaceae	Zoogloea	unclassified	ASV341	Burela
27.2429	-31.2438	3.47737	-8.98489	2.58993e-19	1.80706e-17	Pseudomonadota	Gammaproteobacteria	Burkholderiales	Rhodocyclaceae	Zoogloea	unclassified	ASV341	Caldas_de_Reis
27.2429	-29.4423	3.47794	-8.46542	2.55228e-17	1.80912e-15	Pseudomonadota	Gammaproteobacteria	Burkholderiales	Rhodocyclaceae	Zoogloea	unclassified	ASV341	Cerceda
27.2429	-29.1396	3.47815	-8.37789	5.38861e-17	3.7284e-15	Pseudomonadota	Gammaproteobacteria	Burkholderiales	Rhodocyclaceae	Zoogloea	unclassified	ASV341	Miño
27.2429	-33.3653	3.47617	-9.59829	8.12814e-22	8.76756e-20	Pseudomonadota	Gammaproteobacteria	Burkholderiales	Rhodocyclaceae	Zoogloea	unclassified	ASV341	Vilagarcia_de_Arousa
34.1483	22.9377	5.70575	4.0201	5.81727e-05	0.0038824	Pseudomonadota	Gammaproteobacteria	Pseudomonadales	Moraxellaceae	Acinetobacter	unclassified	ASV344	Inleit
34.1483	27.5829	5.68055	4.85568	1.19975e-06	2.02701e-05	Pseudomonadota	Gammaproteobacteria	Pseudomonadales	Moraxellaceae	Acinetobacter	unclassified	ASV344	Miño
34.1483	33.5705	3.27951	10.2365	1.36139e-24	1.34854e-22	Pseudomonadota	Gammaproteobacteria	Pseudomonadales	Moraxellaceae	Acinetobacter	unclassified	ASV344	Moaña
31.0225	-8.98426	2.60991	-3.44236	0.000576668	0.00546411	Pseudomonadota	Gammaproteobacteria	Burkholderiales	Comamonadaceae	unclassified	unclassified	ASV352	Caldas_de_Reis
31.0225	-8.39162	2.60982	-3.2154	0.00130262	0.010754	Pseudomonadota	Gammaproteobacteria	Burkholderiales	Comamonadaceae	unclassified	unclassified	ASV352	Miño
21.511	7.67884	2.35874	3.25549	0.00113197	0.0171042	Pseudomonadota	Gammaproteobacteria	Lysobacterales	Lysobacteraceae	Pseudoxanthomonas	daejeonensis	ASV353	Moaña
29.8525	-31.4435	4.71653	-6.66666	2.61689e-11	8.73243e-10	Pseudomonadota	Gammaproteobacteria	Burkholderiales	Comamonadaceae	Simplicispira	unclassified	ASV355	Caldas_de_Reis
29.8525	-28.9739	4.71774	-6.14148	8.1755e-10	2.3758e-08	Pseudomonadota	Gammaproteobacteria	Burkholderiales	Comamonadaceae	Simplicispira	unclassified	ASV355	Miño
29.8525	-31.8268	4.71582	-6.74894	1.48925e-11	5.98957e-10	Pseudomonadota	Gammaproteobacteria	Burkholderiales	Comamonadaceae	Simplicispira	unclassified	ASV355	Ordes
29.8525	-27.2401	4.72985	-5.75919	8.45208e-09	3.50653e-07	Pseudomonadota	Gammaproteobacteria	Burkholderiales	Comamonadaceae	Simplicispira	unclassified	ASV355	Vilagarcia_de_Arousa
31.7664	-7.10834	1.50536	-4.72202	2.33516e-06	3.51419e-05	Pseudomonadota	Alphaproteobacteria	Hyphomicrobiales	Hyphomicrobiales Incertae Sedis	unclassified	unclassified	ASV360	Caldas_de_Reis
31.7664	-8.34828	1.49946	-5.56751	2.58408e-08	5.63679e-07	Pseudomonadota	Alphaproteobacteria	Hyphomicrobiales	Hyphomicrobiales Incertae Sedis	unclassified	unclassified	ASV360	Ordes
29.7833	-28.875	5.00367	-5.77077	7.89117e-09	1.97687e-07	Pseudomonadota	Gammaproteobacteria	Burkholderiales	Comamonadaceae	Variovorax	unclassified	ASV370	Miño
29.7833	-27.1246	5.00406	-5.42052	5.94255e-08	1.19501e-06	Pseudomonadota	Gammaproteobacteria	Burkholderiales	Comamonadaceae	Variovorax	unclassified	ASV370	Ordes
24.2941	6.00506	1.80707	3.32309	0.00089027	0.00622705	Pseudomonadota	Alphaproteobacteria	Defluviicoccales	Defluviicoccaceae	Defluviicoccus	unclassified	ASV374	Ordes
27.7485	-7.06809	1.51908	-4.65287	3.27351e-06	4.78556e-05	Pseudomonadota	Gammaproteobacteria	Burkholderiales	Comamonadaceae	unclassified	unclassified	ASV376	Caldas_de_Reis
27.7485	-4.977	1.52917	-3.2547	0.00113512	0.0124347	Pseudomonadota	Gammaproteobacteria	Burkholderiales	Comamonadaceae	unclassified	unclassified	ASV376	Cerceda
27.7485	-8.18367	1.51287	-5.40936	6.32489e-08	8.09058e-06	Pseudomonadota	Gammaproteobacteria	Burkholderiales	Comamonadaceae	unclassified	unclassified	ASV376	Inleit
27.7485	-9.40526	1.51202	-6.22033	4.96105e-10	1.63809e-08	Pseudomonadota	Gammaproteobacteria	Burkholderiales	Comamonadaceae	unclassified	unclassified	ASV376	Miño
27.7485	-7.51796	1.51455	-4.96382	6.91212e-07	1.04658e-05	Pseudomonadota	Gammaproteobacteria	Burkholderiales	Comamonadaceae	unclassified	unclassified	ASV376	Ordes
30.8762	5.37166	1.57519	3.41018	0.000649206	0.0106196	Pseudomonadota	Gammaproteobacteria	Lysobacterales	Lysobacteraceae	Stenotrophomonas	unclassified	ASV378	Moaña
29.1206	40.2546	3.40298	11.8292	2.757e-32	4.09644e-30	Pseudomonadota	Gammaproteobacteria	Pseudomonadales	Moraxellaceae	Acinetobacter	unclassified	ASV388	Moaña
29.1206	-26.5073	5.90037	-4.49247	7.04014e-06	8.883e-05	Pseudomonadota	Gammaproteobacteria	Pseudomonadales	Moraxellaceae	Acinetobacter	unclassified	ASV388	Ordes
218.936	-12.9665	2.3177	-5.59456	2.2118e-08	4.78185e-07	Pseudomonadota	Gammaproteobacteria	Burkholderiales	Comamonadaceae	unclassified	unclassified	ASV39	Caldas_de_Reis
25.2246	-10.9408	2.87658	-3.8034	0.000142725	0.00152141	Pseudomonadota	Gammaproteobacteria	Burkholderiales	Comamonadaceae	unclassified	unclassified	ASV390	Caldas_de_Reis
22.3596	-19.4316	2.49099	-7.80074	6.15469e-15	4.47138e-13	Pseudomonadota	Gammaproteobacteria	Burkholderiales	Rhodocyclaceae	Zoogloea	unclassified	ASV393	Burela
22.3596	-27.6507	2.50165	-11.053	2.12085e-28	2.71292e-26	Pseudomonadota	Gammaproteobacteria	Burkholderiales	Rhodocyclaceae	Zoogloea	unclassified	ASV393	Caldas_de_Reis
22.3596	-30.3333	2.49041	-12.18	3.97122e-34	6.83618e-32	Pseudomonadota	Gammaproteobacteria	Burkholderiales	Rhodocyclaceae	Zoogloea	unclassified	ASV393	Cerceda
22.3596	-28.6468	2.49137	-11.4984	1.34353e-30	2.78879e-28	Pseudomonadota	Gammaproteobacteria	Burkholderiales	Rhodocyclaceae	Zoogloea	unclassified	ASV393	Miño
22.3596	-37.8025	1.43934	-26.2637	4.9918e-152	8.90037e-149	Pseudomonadota	Gammaproteobacteria	Burkholderiales	Rhodocyclaceae	Zoogloea	unclassified	ASV393	Moaña
22.3596	-27.7399	2.49298	-11.1272	9.24983e-29	2.38091e-26	Pseudomonadota	Gammaproteobacteria	Burkholderiales	Rhodocyclaceae	Zoogloea	unclassified	ASV393	Ordes
22.3596	-31.1952	2.49048	-12.5258	5.3955e-36	1.74598e-33	Pseudomonadota	Gammaproteobacteria	Burkholderiales	Rhodocyclaceae	Zoogloea	unclassified	ASV393	Vilagarcia_de_Arousa
26.703	-8.66622	2.22194	-3.9003	9.60738e-05	0.00105338	Pseudomonadota	Alphaproteobacteria	Sphingomonadales	Sphingomonadaceae	Novosphingobium	unclassified	ASV395	Caldas_de_Reis
26.703	-9.88478	2.22059	-4.45142	8.53027e-06	0.000104557	Pseudomonadota	Alphaproteobacteria	Sphingomonadales	Sphingomonadaceae	Novosphingobium	unclassified	ASV395	Ordes
26.7023	5.5074	1.59639	3.44991	0.000560774	0.00532552	Pseudomonadota	Alphaproteobacteria	Hyphomicrobiales	Xanthobacteraceae	Bradyrhizobium	unclassified	ASV397	Burela
26.7023	6.06643	1.80299	3.36465	0.0007664	0.00683178	Pseudomonadota	Alphaproteobacteria	Hyphomicrobiales	Xanthobacteraceae	Bradyrhizobium	unclassified	ASV397	Miño
591.656	-10.0537	2.36602	-4.24921	2.14528e-05	0.00028082	Pseudomonadota	Gammaproteobacteria	Burkholderiales	Comamonadaceae	Comamonas	testosteroni	ASV4	Burela
591.656	-9.09527	2.52628	-3.60027	0.000317892	0.00318931	Pseudomonadota	Gammaproteobacteria	Burkholderiales	Comamonadaceae	Comamonas	testosteroni	ASV4	Caldas_de_Reis
591.656	-10.1654	2.3766	-4.2773	1.89172e-05	0.000425111	Pseudomonadota	Gammaproteobacteria	Burkholderiales	Comamonadaceae	Comamonas	testosteroni	ASV4	Vilagarcia_de_Arousa
23.518	-11.4683	3.36942	-3.40364	0.000664955	0.00613895	Pseudomonadota	Alphaproteobacteria	Hyphomicrobiales	A0839	unclassified	unclassified	ASV400	Caldas_de_Reis
24.5071	-9.81396	2.21279	-4.4351	9.20308e-06	0.000125015	Pseudomonadota	Gammaproteobacteria	Burkholderiales	Rhodocyclaceae	Propionivibrio	unclassified	ASV408	Caldas_de_Reis
24.5071	-7.42512	2.21557	-3.35133	0.000804244	0.0118297	Pseudomonadota	Gammaproteobacteria	Burkholderiales	Rhodocyclaceae	Propionivibrio	unclassified	ASV408	Vilagarcia_de_Arousa
20.7897	-24.0215	3.62967	-6.61811	3.63826e-11	1.16349e-09	Pseudomonadota	Gammaproteobacteria	Pseudomonadales	Moraxellaceae	Acinetobacter	johnsonii	ASV415	Caldas_de_Reis
20.7897	-19.1906	3.63826	-5.27466	1.33e-07	2.55479e-06	Pseudomonadota	Gammaproteobacteria	Pseudomonadales	Moraxellaceae	Acinetobacter	johnsonii	ASV415	Ordes
20.7897	-25.6689	3.62837	-7.07449	1.49998e-12	8.66776e-11	Pseudomonadota	Gammaproteobacteria	Pseudomonadales	Moraxellaceae	Acinetobacter	johnsonii	ASV415	Vilagarcia_de_Arousa
25.4077	-9.87638	2.51786	-3.92252	8.76261e-05	0.00099889	Pseudomonadota	Gammaproteobacteria	Burkholderiales	unclassified	unclassified	unclassified	ASV422	Miño
24.7101	-23.1506	4.44846	-5.20418	1.94858e-07	3.59656e-06	Pseudomonadota	Gammaproteobacteria	Burkholderiales	Comamonadaceae	unclassified	unclassified	ASV429	Caldas_de_Reis
24.7101	-26.3183	4.43127	-5.93923	2.86366e-09	7.70537e-08	Pseudomonadota	Gammaproteobacteria	Burkholderiales	Comamonadaceae	unclassified	unclassified	ASV429	Miño
23.2197	5.05461	1.51756	3.33076	0.000866105	0.00753563	Pseudomonadota	Gammaproteobacteria	Pseudomonadales	Pseudomonadaceae	Pseudomonas	citronellolis	ASV430	Burela
23.2197	5.2679	1.58303	3.32772	0.000875593	0.00772434	Pseudomonadota	Gammaproteobacteria	Pseudomonadales	Pseudomonadaceae	Pseudomonas	citronellolis	ASV430	Caldas_de_Reis
23.2197	6.43649	1.73736	3.70475	0.000211602	0.00221193	Pseudomonadota	Gammaproteobacteria	Pseudomonadales	Pseudomonadaceae	Pseudomonas	citronellolis	ASV430	Miño
23.2197	7.57628	1.73277	4.37236	1.2291e-05	0.000146468	Pseudomonadota	Gammaproteobacteria	Pseudomonadales	Pseudomonadaceae	Pseudomonas	citronellolis	ASV430	Ordes
23.374	-7.78432	2.10759	-3.69348	0.000221208	0.00406612	Pseudomonadota	Gammaproteobacteria	Burkholderiales	Comamonadaceae	Rhodoferax	unclassified	ASV435	Moaña
25.0357	22.2362	5.28787	4.20513	2.60931e-05	0.000323007	Pseudomonadota	Gammaproteobacteria	Burkholderiales	Comamonadaceae	Comamonas	unclassified	ASV436	Caldas_de_Reis
249.754	-18.8629	2.82342	-6.68086	2.3755e-11	1.01517e-09	Pseudomonadota	Gammaproteobacteria	Pseudomonadales	Moraxellaceae	Acinetobacter	bohemicus	ASV44	Burela
249.754	-32.3078	2.82675	-11.4293	2.98497e-30	5.09104e-28	Pseudomonadota	Gammaproteobacteria	Pseudomonadales	Moraxellaceae	Acinetobacter	bohemicus	ASV44	Caldas_de_Reis
249.754	-26.1135	2.95045	-8.85067	8.69952e-19	3.33844e-16	Pseudomonadota	Gammaproteobacteria	Pseudomonadales	Moraxellaceae	Acinetobacter	bohemicus	ASV44	Inleit
249.754	9.05657	2.68789	3.3694	0.000753307	0.00679848	Pseudomonadota	Gammaproteobacteria	Pseudomonadales	Moraxellaceae	Acinetobacter	bohemicus	ASV44	Miño
249.754	5.7553	1.54659	3.72129	0.000198207	0.00375962	Pseudomonadota	Gammaproteobacteria	Pseudomonadales	Moraxellaceae	Acinetobacter	bohemicus	ASV44	Moaña
249.754	-32.6211	2.82477	-11.5482	7.53517e-31	1.7417e-28	Pseudomonadota	Gammaproteobacteria	Pseudomonadales	Moraxellaceae	Acinetobacter	bohemicus	ASV44	Vilagarcia_de_Arousa
18.8264	-9.4928	2.03396	-4.66714	3.05415e-06	0.000275772	Pseudomonadota	Gammaproteobacteria	Burkholderiales	Comamonadaceae	unclassified	unclassified	ASV444	Inleit
18.8264	-7.68624	2.03581	-3.77552	0.000159672	0.00168118	Pseudomonadota	Gammaproteobacteria	Burkholderiales	Comamonadaceae	unclassified	unclassified	ASV444	Miño
18.8264	-7.3919	2.03626	-3.63013	0.000283283	0.00225053	Pseudomonadota	Gammaproteobacteria	Burkholderiales	Comamonadaceae	unclassified	unclassified	ASV444	Ordes
24.731	-6.86369	1.73871	-3.94758	7.89446e-05	0.000878116	Pseudomonadota	Alphaproteobacteria	Hyphomicrobiales	Rhizobiaceae	Ensifer	unclassified	ASV446	Caldas_de_Reis
24.731	-6.75968	1.73595	-3.89393	9.86313e-05	0.00109597	Pseudomonadota	Alphaproteobacteria	Hyphomicrobiales	Rhizobiaceae	Ensifer	unclassified	ASV446	Miño
24.731	-6.00182	1.73937	-3.45057	0.000559407	0.00406756	Pseudomonadota	Alphaproteobacteria	Hyphomicrobiales	Rhizobiaceae	Ensifer	unclassified	ASV446	Ordes
19.8361	-6.77316	1.99698	-3.39171	0.00069459	0.0110752	Pseudomonadota	Gammaproteobacteria	Burkholderiales	Rhodocyclaceae	Dechloromonas	unclassified	ASV453	Moaña
22.8811	-25.7578	5.78891	-4.44951	8.60648e-06	0.000117955	Pseudomonadota	Gammaproteobacteria	Burkholderiales	Comamonadaceae	unclassified	unclassified	ASV457	Caldas_de_Reis
22.8811	-22.8501	5.80522	-3.93612	8.28086e-05	0.00123191	Pseudomonadota	Gammaproteobacteria	Burkholderiales	Comamonadaceae	unclassified	unclassified	ASV457	Cerceda
22.8811	-24.9832	5.7905	-4.31451	1.59957e-05	0.000213227	Pseudomonadota	Gammaproteobacteria	Burkholderiales	Comamonadaceae	unclassified	unclassified	ASV457	Miño
23.3087	-7.41405	2.06398	-3.59211	0.000328014	0.00326949	Pseudomonadota	Gammaproteobacteria	Burkholderiales	Burkholderiaceae	unclassified	unclassified	ASV466	Caldas_de_Reis
23.3087	-6.83347	2.0636	-3.31144	0.000928174	0.00812432	Pseudomonadota	Gammaproteobacteria	Burkholderiales	Burkholderiaceae	unclassified	unclassified	ASV466	Miño
23.7632	29.8214	5.29428	5.63276	1.77346e-08	6.87407e-07	Pseudomonadota	Gammaproteobacteria	Pseudomonadales	Moraxellaceae	Acinetobacter	unclassified	ASV471	Moaña
22.0193	-29.3224	5.29429	-5.53849	3.0509e-08	1.06662e-06	Pseudomonadota	Gammaproteobacteria	Lysobacterales	Rhodanobacteraceae	Chujaibacter	unclassified	ASV474	Moaña
22.1018	8.47667	1.62456	5.21782	1.81043e-07	3.70502e-06	Pseudomonadota	Alphaproteobacteria	Hyphomicrobiales	Hyphomicrobiaceae	Hyphomicrobium	unclassified	ASV477	Burela
22.1018	-4.7204	1.40979	-3.34831	0.000813054	0.00725603	Pseudomonadota	Alphaproteobacteria	Hyphomicrobiales	Hyphomicrobiaceae	Hyphomicrobium	unclassified	ASV477	Caldas_de_Reis
22.1018	6.5251	1.63087	4.00098	6.308e-05	0.000584058	Pseudomonadota	Alphaproteobacteria	Hyphomicrobiales	Hyphomicrobiaceae	Hyphomicrobium	unclassified	ASV477	Ordes
19.5046	-17.2336	2.53472	-6.79899	1.05354e-11	4.93806e-10	Pseudomonadota	Alphaproteobacteria	Rhodobacterales	Paracoccaceae	Cypionkella	unclassified	ASV480	Burela
19.5046	-35.026	2.54001	-13.7897	2.93854e-43	6.4438e-41	Pseudomonadota	Alphaproteobacteria	Rhodobacterales	Paracoccaceae	Cypionkella	unclassified	ASV480	Caldas_de_Reis
19.5046	-34.1505	2.53357	-13.4792	2.07296e-41	6.24481e-39	Pseudomonadota	Alphaproteobacteria	Rhodobacterales	Paracoccaceae	Cypionkella	unclassified	ASV480	Cerceda
19.5046	-33.039	2.53371	-13.0397	7.2699e-39	1.76053e-36	Pseudomonadota	Alphaproteobacteria	Rhodobacterales	Paracoccaceae	Cypionkella	unclassified	ASV480	Miño
19.5046	-4.96248	1.38609	-3.58019	0.000343346	0.00594356	Pseudomonadota	Alphaproteobacteria	Rhodobacterales	Paracoccaceae	Cypionkella	unclassified	ASV480	Moaña
19.5046	-33.0394	2.53456	-13.0356	7.67823e-39	2.47047e-36	Pseudomonadota	Alphaproteobacteria	Rhodobacterales	Paracoccaceae	Cypionkella	unclassified	ASV480	Ordes
20.838	-30.2519	5.2943	-5.71406	1.10312e-08	4.47015e-07	Pseudomonadota	Gammaproteobacteria	Burkholderiales	Comamonadaceae	Polaromonas	unclassified	ASV484	Moaña
19.5181	21.9209	2.4099	9.0962	9.35466e-20	1.04556e-17	Pseudomonadota	Gammaproteobacteria	Lysobacterales	Rhodanobacteraceae	Rhodanobacter	unclassified	ASV487	Burela
19.5181	18.7602	2.42355	7.74081	9.87824e-15	5.05436e-13	Pseudomonadota	Gammaproteobacteria	Lysobacterales	Rhodanobacteraceae	Rhodanobacter	unclassified	ASV487	Caldas_de_Reis
19.5181	20.2558	2.42968	8.33683	7.63066e-17	5.10831e-15	Pseudomonadota	Gammaproteobacteria	Lysobacterales	Rhodanobacteraceae	Rhodanobacter	unclassified	ASV487	Cerceda
19.5181	22.3773	2.40458	9.3061	1.32611e-20	1.55154e-18	Pseudomonadota	Gammaproteobacteria	Lysobacterales	Rhodanobacteraceae	Rhodanobacter	unclassified	ASV487	Ordes
19.5181	23.8823	2.40309	9.93819	2.83941e-23	4.47062e-21	Pseudomonadota	Gammaproteobacteria	Lysobacterales	Rhodanobacteraceae	Rhodanobacter	unclassified	ASV487	Vilagarcia_de_Arousa
22.1772	9.29603	1.45193	6.40254	1.52815e-10	8.25663e-09	Pseudomonadota	Gammaproteobacteria	Pseudomonadales	Halieaceae	Kineobactrum	unclassified	ASV498	Moaña
21.6884	-8.04648	2.05495	-3.91565	9.01609e-05	0.000995662	Pseudomonadota	Alphaproteobacteria	Hyphomicrobiales	Rhizobiaceae	Mesorhizobium	unclassified	ASV499	Caldas_de_Reis
167.373	-9.25009	1.72218	-5.37114	7.82417e-08	1.7225e-06	Pseudomonadota	Gammaproteobacteria	Burkholderiales	Comamonadaceae	Comamonas	unclassified	ASV50	Burela
167.373	-6.60131	1.72734	-3.82165	0.000132559	0.00144818	Pseudomonadota	Gammaproteobacteria	Burkholderiales	Comamonadaceae	Comamonas	unclassified	ASV50	Miño
167.373	-7.3692	1.72478	-4.27255	1.93248e-05	0.000212573	Pseudomonadota	Gammaproteobacteria	Burkholderiales	Comamonadaceae	Comamonas	unclassified	ASV50	Ordes
167.373	-12.7487	1.72147	-7.40568	1.30485e-13	8.12017e-12	Pseudomonadota	Gammaproteobacteria	Burkholderiales	Comamonadaceae	Comamonas	unclassified	ASV50	Vilagarcia_de_Arousa
18.4187	-5.05913	1.50605	-3.35921	0.00078166	0.00705436	Pseudomonadota	Gammaproteobacteria	Burkholderiales	Rhodocyclaceae	Thauera	unclassified	ASV500	Burela
18.4187	-9.27178	1.48983	-6.2234	4.86509e-10	1.38104e-08	Pseudomonadota	Gammaproteobacteria	Burkholderiales	Rhodocyclaceae	Thauera	unclassified	ASV500	Caldas_de_Reis
18.4187	-5.47327	1.50313	-3.64125	0.000271314	0.00275677	Pseudomonadota	Gammaproteobacteria	Burkholderiales	Rhodocyclaceae	Thauera	unclassified	ASV500	Miño
18.4187	-7.17888	1.49439	-4.80389	1.55609e-06	4.26737e-05	Pseudomonadota	Gammaproteobacteria	Burkholderiales	Rhodocyclaceae	Thauera	unclassified	ASV500	Vilagarcia_de_Arousa
18.933	-8.62941	2.65551	-3.24963	0.00115556	0.0099651	Pseudomonadota	Gammaproteobacteria	Burkholderiales	Comamonadaceae	unclassified	unclassified	ASV505	Caldas_de_Reis
16.9421	-7.49934	2.01248	-3.72641	0.000194225	0.00200148	Pseudomonadota	Gammaproteobacteria	Burkholderiales	Rhodocyclaceae	Zoogloea	unclassified	ASV507	Burela
16.9421	-8.65762	2.01206	-4.30286	1.68611e-05	0.000223118	Pseudomonadota	Gammaproteobacteria	Burkholderiales	Rhodocyclaceae	Zoogloea	unclassified	ASV507	Caldas_de_Reis
16.9421	-8.06699	2.01166	-4.01011	6.06898e-05	0.000949756	Pseudomonadota	Gammaproteobacteria	Burkholderiales	Rhodocyclaceae	Zoogloea	unclassified	ASV507	Cerceda
16.9421	-8.08162	2.01189	-4.01693	5.89624e-05	0.000696523	Pseudomonadota	Gammaproteobacteria	Burkholderiales	Rhodocyclaceae	Zoogloea	unclassified	ASV507	Miño
16.9421	-5.11248	1.14627	-4.4601	8.19205e-06	0.000175981	Pseudomonadota	Gammaproteobacteria	Burkholderiales	Rhodocyclaceae	Zoogloea	unclassified	ASV507	Moaña
16.9421	-6.74648	1.9686	-3.42704	0.000610209	0.00940303	Pseudomonadota	Gammaproteobacteria	Burkholderiales	Rhodocyclaceae	Zoogloea	unclassified	ASV507	Vilagarcia_de_Arousa
19.2436	-28.2849	5.16287	-5.47852	4.28896e-08	8.8967e-07	Pseudomonadota	Gammaproteobacteria	Burkholderiales	Comamonadaceae	unclassified	unclassified	ASV518	Caldas_de_Reis
19.2436	-23.3471	5.17118	-4.51485	6.33618e-06	0.000125142	Pseudomonadota	Gammaproteobacteria	Burkholderiales	Comamonadaceae	unclassified	unclassified	ASV518	Cerceda
19.2436	-28.3899	5.16251	-5.49924	3.81437e-08	8.79726e-07	Pseudomonadota	Gammaproteobacteria	Burkholderiales	Comamonadaceae	unclassified	unclassified	ASV518	Miño
19.2436	-33.081	2.981	-11.0973	1.29293e-28	1.77331e-26	Pseudomonadota	Gammaproteobacteria	Burkholderiales	Comamonadaceae	unclassified	unclassified	ASV518	Moaña
19.2436	24.4827	5.16686	4.73841	2.15404e-06	5.53213e-05	Pseudomonadota	Gammaproteobacteria	Burkholderiales	Comamonadaceae	unclassified	unclassified	ASV518	Vilagarcia_de_Arousa
19.1825	-9.48493	2.45686	-3.86059	0.000113111	0.00122272	Pseudomonadota	Gammaproteobacteria	Lysobacterales	Lysobacteraceae	unclassified	unclassified	ASV529	Caldas_de_Reis
19.6695	-8.24958	2.50384	-3.29478	0.000985002	0.00846868	Pseudomonadota	Alphaproteobacteria	Sphingomonadales	Sphingomonadaceae	Novosphingobium	unclassified	ASV530	Miño
19.6695	-9.11788	2.50322	-3.64246	0.000270045	0.00215869	Pseudomonadota	Alphaproteobacteria	Sphingomonadales	Sphingomonadaceae	Novosphingobium	unclassified	ASV530	Ordes
14.8045	9.50915	2.87277	3.31009	0.000932645	0.0135948	Pseudomonadota	Gammaproteobacteria	Burkholderiales	Comamonadaceae	Rhizobacter	unclassified	ASV535	Vilagarcia_de_Arousa
19.7599	22.18	4.48728	4.94286	7.69846e-07	1.39823e-05	Pseudomonadota	Gammaproteobacteria	Burkholderiales	Comamonadaceae	unclassified	unclassified	ASV538	Burela
19.7599	19.2185	4.49716	4.27348	1.92449e-05	0.000212573	Pseudomonadota	Gammaproteobacteria	Burkholderiales	Comamonadaceae	unclassified	unclassified	ASV538	Ordes
20.1922	-14.1313	3.71844	-3.80034	0.000144498	0.00152142	Pseudomonadota	Gammaproteobacteria	Pseudomonadales	Pseudomonadaceae	Pseudomonas	cichorii	ASV542	Burela
20.1922	26.7516	3.69073	7.24833	4.21948e-13	2.18961e-11	Pseudomonadota	Gammaproteobacteria	Pseudomonadales	Pseudomonadaceae	Pseudomonas	cichorii	ASV542	Miño
20.1922	29.8099	3.67774	8.10549	5.25336e-16	3.55846e-14	Pseudomonadota	Gammaproteobacteria	Pseudomonadales	Pseudomonadaceae	Pseudomonas	cichorii	ASV542	Ordes
16.6687	-20.0285	3.64106	-5.50074	3.78196e-08	9.15865e-07	Pseudomonadota	Gammaproteobacteria	Burkholderiales	Comamonadaceae	unclassified	unclassified	ASV545	Burela
16.6687	29.1275	3.66391	7.94985	1.86741e-15	4.77747e-13	Pseudomonadota	Gammaproteobacteria	Burkholderiales	Comamonadaceae	unclassified	unclassified	ASV545	Inleit
16.6687	-31.4036	3.64186	-8.62295	6.5251e-18	4.74048e-16	Pseudomonadota	Gammaproteobacteria	Burkholderiales	Comamonadaceae	unclassified	unclassified	ASV545	Miño
16.6687	-31.1078	3.64226	-8.54079	1.3331e-17	1.00924e-15	Pseudomonadota	Gammaproteobacteria	Burkholderiales	Comamonadaceae	unclassified	unclassified	ASV545	Ordes
16.6687	-30.9837	3.64513	-8.50005	1.89512e-17	1.39378e-15	Pseudomonadota	Gammaproteobacteria	Burkholderiales	Comamonadaceae	unclassified	unclassified	ASV545	Vilagarcia_de_Arousa
17.2041	-17.4781	2.98858	-5.8483	4.96625e-09	1.41626e-07	Pseudomonadota	Gammaproteobacteria	Burkholderiales	Comamonadaceae	unclassified	unclassified	ASV553	Burela
17.2041	-30.8558	2.98552	-10.3351	4.88676e-25	5.00078e-23	Pseudomonadota	Gammaproteobacteria	Burkholderiales	Comamonadaceae	unclassified	unclassified	ASV553	Caldas_de_Reis
17.2041	-28.0337	2.98776	-9.38285	6.42107e-21	7.73739e-19	Pseudomonadota	Gammaproteobacteria	Burkholderiales	Comamonadaceae	unclassified	unclassified	ASV553	Cerceda
17.2041	-28.5772	2.98568	-9.57142	1.0545e-21	1.17861e-19	Pseudomonadota	Gammaproteobacteria	Burkholderiales	Comamonadaceae	unclassified	unclassified	ASV553	Miño
17.2041	-34.9694	1.7233	-20.2921	1.51123e-91	6.7363e-89	Pseudomonadota	Gammaproteobacteria	Burkholderiales	Comamonadaceae	unclassified	unclassified	ASV553	Moaña
17.2041	-26.9114	2.99065	-8.99851	2.28793e-19	2.10326e-17	Pseudomonadota	Gammaproteobacteria	Burkholderiales	Comamonadaceae	unclassified	unclassified	ASV553	Ordes
17.2041	-29.192	2.98759	-9.77106	1.49878e-22	1.87585e-20	Pseudomonadota	Gammaproteobacteria	Burkholderiales	Comamonadaceae	unclassified	unclassified	ASV553	Vilagarcia_de_Arousa
13.6637	9.53998	2.79792	3.40967	0.000650426	0.00605813	Pseudomonadota	Alphaproteobacteria	Hyphomicrobiales	Beijerinckiaceae	Bosea	unclassified	ASV557	Burela
13.6637	9.25392	2.79786	3.30749	0.000941347	0.0135991	Pseudomonadota	Alphaproteobacteria	Hyphomicrobiales	Beijerinckiaceae	Bosea	unclassified	ASV557	Vilagarcia_de_Arousa
16.551	-18.3847	4.42894	-4.15104	3.30963e-05	0.000421833	Pseudomonadota	Gammaproteobacteria	Burkholderiales	Comamonadaceae	unclassified	unclassified	ASV558	Burela
16.551	-27.3956	4.44032	-6.16974	6.8402e-10	2.11464e-08	Pseudomonadota	Gammaproteobacteria	Burkholderiales	Comamonadaceae	unclassified	unclassified	ASV558	Miño
16.551	-31.9961	4.4281	-7.22569	4.98554e-13	2.46784e-11	Pseudomonadota	Gammaproteobacteria	Burkholderiales	Comamonadaceae	unclassified	unclassified	ASV558	Ordes
164.369	-9.91309	1.9691	-5.03433	4.79519e-07	9.04859e-06	Pseudomonadota	Gammaproteobacteria	Pseudomonadales	Moraxellaceae	Acinetobacter	unclassified	ASV56	Burela
164.369	-7.56603	1.97099	-3.83869	0.000123694	0.00177441	Pseudomonadota	Gammaproteobacteria	Pseudomonadales	Moraxellaceae	Acinetobacter	unclassified	ASV56	Cerceda
164.369	-8.00471	1.97059	-4.06208	4.86373e-05	0.000467136	Pseudomonadota	Gammaproteobacteria	Pseudomonadales	Moraxellaceae	Acinetobacter	unclassified	ASV56	Ordes
15.7948	7.19671	1.61431	4.45807	8.26997e-06	0.000122615	Pseudomonadota	Alphaproteobacteria	Defluviicoccales	Defluviicoccaceae	Defluviicoccus	unclassified	ASV574	Burela
18.1043	7.84354	2.07354	3.78268	0.000155149	0.00162181	Pseudomonadota	Alphaproteobacteria	Hyphomicrobiales	Hyphomicrobiaceae	Hyphomicrobium	denitrificans	ASV576	Burela
16.8992	-7.30499	2.17619	-3.35678	0.000788571	0.00896441	Pseudomonadota	Gammaproteobacteria	Burkholderiales	Rhodocyclaceae	unclassified	unclassified	ASV583	Cerceda
16.8992	-8.91135	2.17463	-4.09788	4.16953e-05	0.000513418	Pseudomonadota	Gammaproteobacteria	Burkholderiales	Rhodocyclaceae	unclassified	unclassified	ASV583	Miño
16.8992	-8.3066	2.17508	-3.81898	0.000134004	0.00112721	Pseudomonadota	Gammaproteobacteria	Burkholderiales	Rhodocyclaceae	unclassified	unclassified	ASV583	Ordes
13.7125	-25.0406	3.69491	-6.77706	1.22649e-11	5.91168e-10	Pseudomonadota	Gammaproteobacteria	Burkholderiales	Comamonadaceae	unclassified	unclassified	ASV585	Cerceda
13.7125	-32.1842	2.13247	-15.0925	1.81532e-51	4.62389e-49	Pseudomonadota	Gammaproteobacteria	Burkholderiales	Comamonadaceae	unclassified	unclassified	ASV585	Moaña
13.7125	-24.1826	3.69795	-6.53945	6.17446e-11	2.20737e-09	Pseudomonadota	Gammaproteobacteria	Burkholderiales	Comamonadaceae	unclassified	unclassified	ASV585	Ordes
188.104	-10.9012	1.68995	-6.45058	1.11423e-10	3.35362e-09	Pseudomonadota	Gammaproteobacteria	Burkholderiales	Sutterellaceae	AAP99	unclassified	ASV59	Caldas_de_Reis
188.104	-5.87662	1.69817	-3.46057	0.000539042	0.00669635	Pseudomonadota	Gammaproteobacteria	Burkholderiales	Sutterellaceae	AAP99	unclassified	ASV59	Cerceda
188.104	-11.5315	1.68965	-6.82482	8.8034e-12	3.55315e-10	Pseudomonadota	Gammaproteobacteria	Burkholderiales	Sutterellaceae	AAP99	unclassified	ASV59	Miño
188.104	-11.7401	1.68961	-6.94838	3.69515e-12	1.58522e-10	Pseudomonadota	Gammaproteobacteria	Burkholderiales	Sutterellaceae	AAP99	unclassified	ASV59	Ordes
16.6779	-7.3066	1.815	-4.02568	5.68108e-05	0.000655674	Pseudomonadota	Alphaproteobacteria	Hyphomicrobiales	Rhizobiaceae	unclassified	unclassified	ASV590	Caldas_de_Reis
16.6779	-7.45506	1.81183	-4.11466	3.87751e-05	0.00270544	Pseudomonadota	Alphaproteobacteria	Hyphomicrobiales	Rhizobiaceae	unclassified	unclassified	ASV590	Inleit
16.6779	-6.99956	1.81362	-3.85944	0.000113648	0.00125099	Pseudomonadota	Alphaproteobacteria	Hyphomicrobiales	Rhizobiaceae	unclassified	unclassified	ASV590	Miño
16.6779	-5.87244	1.81846	-3.22935	0.00124073	0.0084937	Pseudomonadota	Alphaproteobacteria	Hyphomicrobiales	Rhizobiaceae	unclassified	unclassified	ASV590	Ordes
17.6805	25.9659	4.60578	5.63768	1.72353e-08	3.89669e-07	Pseudomonadota	Gammaproteobacteria	Pseudomonadales	Pseudomonadaceae	Pseudomonas	unclassified	ASV592	Ordes
15.7584	-8.08989	2.46069	-3.28765	0.00101027	0.00863486	Pseudomonadota	Gammaproteobacteria	Burkholderiales	Rhodocyclaceae	Ferribacterium	unclassified	ASV593	Burela
15.7584	-8.52123	2.46053	-3.46316	0.000533866	0.00510333	Pseudomonadota	Gammaproteobacteria	Burkholderiales	Rhodocyclaceae	Ferribacterium	unclassified	ASV593	Miño
16.6839	-6.13463	1.83987	-3.33427	0.000855232	0.00748586	Pseudomonadota	Alphaproteobacteria	Rhodobacterales	Paracoccaceae	Paracoccus	unclassified	ASV599	Burela
16.6839	-7.18323	1.83668	-3.91098	9.19215e-05	0.00103536	Pseudomonadota	Alphaproteobacteria	Rhodobacterales	Paracoccaceae	Paracoccus	unclassified	ASV599	Miño
511.722	-13.3001	2.32872	-5.71132	1.12102e-08	2.96152e-07	Pseudomonadota	Gammaproteobacteria	Burkholderiales	Oxalobacteraceae	Undibacterium	unclassified	ASV6	Burela
511.722	-21.2831	2.40654	-8.84383	9.24917e-19	6.17282e-17	Pseudomonadota	Gammaproteobacteria	Burkholderiales	Oxalobacteraceae	Undibacterium	unclassified	ASV6	Caldas_de_Reis
511.722	-20.7694	2.39786	-8.66166	4.64952e-18	3.73512e-16	Pseudomonadota	Gammaproteobacteria	Burkholderiales	Oxalobacteraceae	Undibacterium	unclassified	ASV6	Cerceda
511.722	-22.9168	2.39285	-9.5772	9.97124e-22	1.17861e-19	Pseudomonadota	Gammaproteobacteria	Burkholderiales	Oxalobacteraceae	Undibacterium	unclassified	ASV6	Miño
511.722	-5.31476	1.30667	-4.06741	4.75382e-05	0.000975165	Pseudomonadota	Gammaproteobacteria	Burkholderiales	Oxalobacteraceae	Undibacterium	unclassified	ASV6	Moaña
511.722	-22.3663	2.39342	-9.34493	9.19461e-21	1.18335e-18	Pseudomonadota	Gammaproteobacteria	Burkholderiales	Oxalobacteraceae	Undibacterium	unclassified	ASV6	Ordes
511.722	-29.1044	2.39191	-12.1678	4.61123e-34	1.2435e-31	Pseudomonadota	Gammaproteobacteria	Burkholderiales	Oxalobacteraceae	Undibacterium	unclassified	ASV6	Vilagarcia_de_Arousa
16.076	-9.66292	3.0494	-3.1688	0.00153071	0.0128395	Pseudomonadota	Gammaproteobacteria	Lysobacterales	Rhodanobacteraceae	Dokdonella	ginsengisoli	ASV603	Caldas_de_Reis
13.4043	-9.22894	2.7033	-3.41396	0.000640265	0.0077152	Pseudomonadota	Alphaproteobacteria	Sphingomonadales	Sphingomonadaceae	unclassified	unclassified	ASV604	Cerceda
16.4046	-6.96071	1.90174	-3.66018	0.000252043	0.00261409	Pseudomonadota	Gammaproteobacteria	Burkholderiales	Rhodocyclaceae	unclassified	unclassified	ASV611	Caldas_de_Reis
16.4046	-7.7151	1.89727	-4.06641	4.77424e-05	0.000461988	Pseudomonadota	Gammaproteobacteria	Burkholderiales	Rhodocyclaceae	unclassified	unclassified	ASV611	Ordes
153.669	-6.12462	1.13996	-5.37267	7.758e-08	1.54656e-06	Pseudomonadota	Gammaproteobacteria	Burkholderiales	Comamonadaceae	unclassified	unclassified	ASV62	Caldas_de_Reis
153.669	-6.55904	1.46454	-4.47858	7.51417e-06	0.000104982	Pseudomonadota	Gammaproteobacteria	Burkholderiales	Comamonadaceae	unclassified	unclassified	ASV62	Miño
153.669	-6.08092	1.4671	-4.14486	3.40017e-05	0.000341876	Pseudomonadota	Gammaproteobacteria	Burkholderiales	Comamonadaceae	unclassified	unclassified	ASV62	Ordes
16.3505	22.7048	4.86063	4.67117	2.99485e-06	4.42029e-05	Pseudomonadota	Gammaproteobacteria	Lysobacterales	Lysobacteraceae	Thermomonas	unclassified	ASV633	Caldas_de_Reis
12.5291	-18.0166	5.55814	-3.24149	0.00118908	0.00987277	Pseudomonadota	Gammaproteobacteria	Burkholderiales	Comamonadaceae	unclassified	unclassified	ASV656	Burela
12.5291	-27.8369	5.55717	-5.00919	5.46607e-07	9.53457e-06	Pseudomonadota	Gammaproteobacteria	Burkholderiales	Comamonadaceae	unclassified	unclassified	ASV656	Caldas_de_Reis
12.5291	-29.3121	5.55641	-5.27536	1.32493e-07	4.12257e-06	Pseudomonadota	Gammaproteobacteria	Burkholderiales	Comamonadaceae	unclassified	unclassified	ASV656	Vilagarcia_de_Arousa
14.0709	-6.73993	1.96332	-3.43293	0.000597094	0.00558866	Pseudomonadota	Gammaproteobacteria	CCM19a	unclassified	unclassified	unclassified	ASV673	Caldas_de_Reis
14.0709	-6.72414	1.95971	-3.4312	0.000600921	0.00731424	Pseudomonadota	Gammaproteobacteria	CCM19a	unclassified	unclassified	unclassified	ASV673	Cerceda
12.1689	-19.3807	5.03265	-3.85099	0.000117643	0.00125688	Pseudomonadota	Gammaproteobacteria	Burkholderiales	Comamonadaceae	unclassified	unclassified	ASV679	Burela
12.1689	-27.7863	5.03206	-5.52186	3.35436e-08	1.20608e-06	Pseudomonadota	Gammaproteobacteria	Burkholderiales	Comamonadaceae	unclassified	unclassified	ASV679	Vilagarcia_de_Arousa
12.7157	6.78829	1.73259	3.918	8.9285e-05	0.00100212	Pseudomonadota	Alphaproteobacteria	Hyphomicrobiales	Hyphomicrobiaceae	Hyphomicrobium	unclassified	ASV683	Burela
14.2043	-8.71691	2.45508	-3.55055	0.000384421	0.00374875	Pseudomonadota	Alphaproteobacteria	Hyphomicrobiales	Rhizobiaceae	unclassified	unclassified	ASV687	Miño
14.2391	6.2081	1.11587	5.56347	2.64459e-08	6.62516e-07	Pseudomonadota	Alphaproteobacteria	Hyphomicrobiales	Rhizobiaceae	unclassified	unclassified	ASV689	Burela
14.2391	-7.56891	1.10597	-6.84367	7.7191e-12	2.88996e-10	Pseudomonadota	Alphaproteobacteria	Hyphomicrobiales	Rhizobiaceae	unclassified	unclassified	ASV689	Caldas_de_Reis
11.4247	6.57786	1.96518	3.34721	0.000816307	0.00723228	Pseudomonadota	Alphaproteobacteria	Defluviicoccales	Defluviicoccaceae	Defluviicoccus	unclassified	ASV697	Burela
12.3261	8.07093	1.6576	4.86906	1.12133e-06	2.56324e-05	Pseudomonadota	Gammaproteobacteria	Lysobacterales	Rhodanobacteraceae	Dokdonella	unclassified	ASV701	Moaña
12.4335	5.07273	1.49067	3.40298	0.000666545	0.00612968	Pseudomonadota	Alphaproteobacteria	Acetobacterales	Acetobacteraceae	unclassified	unclassified	ASV706	Burela
12.447	-27.3335	5.51054	-4.96023	7.04096e-07	1.18768e-05	Pseudomonadota	Gammaproteobacteria	Burkholderiales	Rhodocyclaceae	Sulfuritalea	unclassified	ASV709	Caldas_de_Reis
155.297	-7.76695	1.80634	-4.29983	1.70931e-05	0.0003029	Pseudomonadota	Gammaproteobacteria	Burkholderiales	Rhodocyclaceae	Dechloromonas	unclassified	ASV71	Cerceda
155.297	-8.6331	1.65457	-5.21772	1.81136e-07	3.50921e-06	Pseudomonadota	Gammaproteobacteria	Burkholderiales	Rhodocyclaceae	Dechloromonas	unclassified	ASV71	Miño
155.297	-7.26577	1.57295	-4.61921	3.85201e-06	5.1641e-05	Pseudomonadota	Gammaproteobacteria	Burkholderiales	Rhodocyclaceae	Dechloromonas	unclassified	ASV71	Ordes
12.4775	-7.48431	1.863	-4.01734	5.88587e-05	0.00067424	Pseudomonadota	Alphaproteobacteria	Sphingomonadales	Sphingomonadaceae	unclassified	unclassified	ASV720	Caldas_de_Reis
12.4775	-7.76075	1.88418	-4.11891	3.80673e-05	0.000376867	Pseudomonadota	Alphaproteobacteria	Sphingomonadales	Sphingomonadaceae	unclassified	unclassified	ASV720	Ordes
13.0924	6.38264	1.90291	3.35415	0.000796086	0.0070964	Pseudomonadota	Gammaproteobacteria	Lysobacterales	Rhodanobacteraceae	Dokdonella	unclassified	ASV758	Burela
13.0924	6.15711	1.90329	3.23498	0.0012165	0.0101004	Pseudomonadota	Gammaproteobacteria	Lysobacterales	Rhodanobacteraceae	Dokdonella	unclassified	ASV758	Miño
13.0924	8.44553	1.0944	7.71708	1.19029e-14	9.22731e-13	Pseudomonadota	Gammaproteobacteria	Lysobacterales	Rhodanobacteraceae	Dokdonella	unclassified	ASV758	Moaña
112.365	-8.29021	2.04894	-4.04609	5.20801e-05	0.000610252	Pseudomonadota	Gammaproteobacteria	Burkholderiales	Rhodocyclaceae	Dechloromonas	unclassified	ASV78	Caldas_de_Reis
112.365	-6.37327	1.84199	-3.45999	0.000540191	0.0284474	Pseudomonadota	Gammaproteobacteria	Burkholderiales	Rhodocyclaceae	Dechloromonas	unclassified	ASV78	Inleit
10.2017	-9.97513	2.89079	-3.45066	0.000559212	0.00533162	Pseudomonadota	Gammaproteobacteria	Burkholderiales	Rhodocyclaceae	Thauera	terpenica	ASV780	Caldas_de_Reis
10.8525	8.51067	2.0253	4.20219	2.64351e-05	0.000342948	Pseudomonadota	Alphaproteobacteria	Hyphomicrobiales	Xanthobacteraceae	Rhodopseudomonas	unclassified	ASV785	Burela
10.8525	6.96017	2.02647	3.43462	0.000593382	0.00558798	Pseudomonadota	Alphaproteobacteria	Hyphomicrobiales	Xanthobacteraceae	Rhodopseudomonas	unclassified	ASV785	Caldas_de_Reis
11.0279	-9.28875	2.76074	-3.36459	0.000766573	0.00700411	Pseudomonadota	Alphaproteobacteria	Sphingomonadales	Sphingomonadaceae	Novosphingobium	unclassified	ASV793	Caldas_de_Reis
104.446	8.80149	2.74977	3.20081	0.00137044	0.0111243	Pseudomonadota	Alphaproteobacteria	Hyphomicrobiales	Xanthobacteraceae	unclassified	unclassified	ASV82	Burela
10.398	-29.448	5.29441	-5.5621	2.66547e-08	9.69904e-07	Pseudomonadota	Gammaproteobacteria	Lysobacterales	Rhodanobacteraceae	Chujaibacter	unclassified	ASV827	Moaña
10.1552	-8.18882	1.91148	-4.28401	1.83555e-05	0.000205422	Pseudomonadota	Gammaproteobacteria	R7C24	unclassified	unclassified	unclassified	ASV858	Ordes
9.49029	-24.2575	6.41442	-3.78172	0.000155749	0.00276926	Pseudomonadota	Gammaproteobacteria	Pseudomonadales	Moraxellaceae	Acinetobacter	unclassified	ASV871	Vilagarcia_de_Arousa
115.937	-32.6492	3.12672	-10.442	1.59433e-25	1.88253e-23	Pseudomonadota	Gammaproteobacteria	Burkholderiales	Rhodocyclaceae	unclassified	unclassified	ASV90	Caldas_de_Reis
115.937	-27.251	3.12831	-8.71109	3.00962e-18	2.30157e-16	Pseudomonadota	Gammaproteobacteria	Burkholderiales	Rhodocyclaceae	unclassified	unclassified	ASV90	Miño
115.937	-30.7313	3.12675	-9.8285	8.48727e-23	1.21368e-20	Pseudomonadota	Gammaproteobacteria	Burkholderiales	Rhodocyclaceae	unclassified	unclassified	ASV90	Ordes
9.51911	-7.53587	2.2137	-3.40419	0.000663609	0.0060643	Pseudomonadota	Gammaproteobacteria	Burkholderiales	Nitrosomonadaceae	Nitrosomonas	unclassified	ASV905	Miño
9.51911	-7.69702	2.21338	-3.47749	0.000506134	0.00374364	Pseudomonadota	Gammaproteobacteria	Burkholderiales	Nitrosomonadaceae	Nitrosomonas	unclassified	ASV905	Ordes
9.10705	-7.28481	2.13772	-3.40775	0.000655006	0.00609354	Pseudomonadota	Alphaproteobacteria	Rhodobacterales	Paracoccaceae	unclassified	unclassified	ASV907	Caldas_de_Reis
9.10705	6.9417	2.13645	3.24917	0.00115742	0.0164272	Pseudomonadota	Alphaproteobacteria	Rhodobacterales	Paracoccaceae	unclassified	unclassified	ASV907	Vilagarcia_de_Arousa
122.697	-10.4376	1.81569	-5.74853	9.00204e-09	2.06241e-07	Pseudomonadota	Gammaproteobacteria	Burkholderiales	Comamonadaceae	Simplicispira	unclassified	ASV91	Caldas_de_Reis
122.697	-11.2861	1.81527	-6.2173	5.05782e-10	1.63809e-08	Pseudomonadota	Gammaproteobacteria	Burkholderiales	Comamonadaceae	Simplicispira	unclassified	ASV91	Miño
122.697	-7.92651	1.81725	-4.36182	1.28985e-05	0.000152297	Pseudomonadota	Gammaproteobacteria	Burkholderiales	Comamonadaceae	Simplicispira	unclassified	ASV91	Ordes
8.98752	-17.5833	4.51191	-3.89709	9.73565e-05	0.0010636	Pseudomonadota	Gammaproteobacteria	Burkholderiales	Burkholderiaceae	Ephemeroptericola	unclassified	ASV917	Burela
8.98752	-23.7045	4.56499	-5.19266	2.07308e-07	3.74374e-06	Pseudomonadota	Gammaproteobacteria	Burkholderiales	Burkholderiaceae	Ephemeroptericola	unclassified	ASV917	Caldas_de_Reis
8.98752	-23.7198	4.53525	-5.23009	1.69425e-07	3.32668e-06	Pseudomonadota	Gammaproteobacteria	Burkholderiales	Burkholderiaceae	Ephemeroptericola	unclassified	ASV917	Miño
8.98752	-27.0074	4.5111	-5.98686	2.13928e-09	5.98534e-08	Pseudomonadota	Gammaproteobacteria	Burkholderiales	Burkholderiaceae	Ephemeroptericola	unclassified	ASV917	Ordes
9.46919	6.29615	1.46363	4.30174	1.6946e-05	0.000230117	Pseudomonadota	Alphaproteobacteria	Hyphomicrobiales	unclassified	unclassified	unclassified	ASV921	Burela
8.40625	-7.65787	2.25627	-3.39404	0.000688697	0.00492418	Pseudomonadota	Gammaproteobacteria	Burkholderiales	Rhodocyclaceae	Rugosibacter	unclassified	ASV948	Ordes
121.348	-19.7103	2.40821	-8.18463	2.73134e-16	1.61254e-14	Pseudomonadota	Gammaproteobacteria	Pseudomonadales	Pseudomonadaceae	Pseudomonas	unclassified	ASV95	Caldas_de_Reis
121.348	-21.5783	2.38666	-9.04121	1.54948e-19	1.47474e-17	Pseudomonadota	Gammaproteobacteria	Pseudomonadales	Pseudomonadaceae	Pseudomonas	unclassified	ASV95	Vilagarcia_de_Arousa
9.03072	28.0701	5.29445	5.30179	1.14672e-07	3.14553e-06	Pseudomonadota	Gammaproteobacteria	Cardiobacteriales	Wohlfahrtiimonadaceae	Ignatzschineria	unclassified	ASV955	Moaña
8.82353	5.72448	1.48336	3.85913	0.00011379	0.00122472	Pseudomonadota	Alphaproteobacteria	Hyphomicrobiales	Hyphomicrobiales Incertae Sedis	Bauldia	unclassified	ASV963	Burela
8.72779	-6.45886	1.86298	-3.46695	0.000526391	0.00387123	Pseudomonadota	Gammaproteobacteria	Gammaproteobacteria Incertae Sedis	Unknown Family	Acidibacter	unclassified	ASV964	Ordes
118.145	-5.29704	1.61874	-3.27234	0.00106663	0.0117916	Pseudomonadota	Gammaproteobacteria	Burkholderiales	Comamonadaceae	unclassified	unclassified	ASV97	Cerceda
118.145	-7.23266	1.60918	-4.49461	6.96959e-06	9.87206e-05	Pseudomonadota	Gammaproteobacteria	Burkholderiales	Comamonadaceae	unclassified	unclassified	ASV97	Miño
118.145	-7.29511	1.6089	-4.53423	5.78136e-06	7.51577e-05	Pseudomonadota	Gammaproteobacteria	Burkholderiales	Comamonadaceae	unclassified	unclassified	ASV97	Ordes
118.145	-8.16841	1.608	-5.07985	3.77733e-07	1.07223e-05	Pseudomonadota	Gammaproteobacteria	Burkholderiales	Comamonadaceae	unclassified	unclassified	ASV97	Vilagarcia_de_Arousa
7.64192	-16.2805	4.80177	-3.39051	0.000697619	0.0063751	Pseudomonadota	Gammaproteobacteria	Burkholderiales	Comamonadaceae	unclassified	unclassified	ASV970	Burela
7.64192	-23.4305	4.79776	-4.88362	1.04154e-06	2.36803e-05	Pseudomonadota	Gammaproteobacteria	Burkholderiales	Comamonadaceae	unclassified	unclassified	ASV970	Cerceda
7.64192	-35.3621	2.76678	-12.781	2.09428e-37	4.14899e-35	Pseudomonadota	Gammaproteobacteria	Burkholderiales	Comamonadaceae	unclassified	unclassified	ASV970	Moaña
7.64192	-25.1672	4.79302	-5.2508	1.51436e-07	2.86616e-06	Pseudomonadota	Gammaproteobacteria	Burkholderiales	Comamonadaceae	unclassified	unclassified	ASV970	Ordes
7.64192	-26.6743	4.79166	-5.56682	2.59429e-08	9.99418e-07	Pseudomonadota	Gammaproteobacteria	Burkholderiales	Comamonadaceae	unclassified	unclassified	ASV970	Vilagarcia_de_Arousa
89.4725	8.32735	1.91036	4.35905	1.30628e-05	0.000184274	Pseudomonadota	Alphaproteobacteria	Hyphomicrobiales	Hyphomicrobiaceae	unclassified	unclassified	ASV98	Burela
108.039	-17.7993	3.18371	-5.59074	2.26103e-08	5.76364e-07	Pseudomonadota	Gammaproteobacteria	Burkholderiales	Comamonadaceae	Simplicispira	unclassified	ASV99	Burela
108.039	-33.0699	3.18208	-10.3926	2.68079e-25	2.9393e-23	Pseudomonadota	Gammaproteobacteria	Burkholderiales	Comamonadaceae	Simplicispira	unclassified	ASV99	Caldas_de_Reis
108.039	-34.7165	3.18081	-10.9144	9.84273e-28	1.78769e-25	Pseudomonadota	Gammaproteobacteria	Burkholderiales	Comamonadaceae	Simplicispira	unclassified	ASV99	Miño
108.039	-38.0674	1.83712	-20.7212	2.23104e-95	1.32598e-92	Pseudomonadota	Gammaproteobacteria	Burkholderiales	Comamonadaceae	Simplicispira	unclassified	ASV99	Moaña
108.039	-31.0878	3.18425	-9.76298	1.62311e-22	1.87585e-20	Pseudomonadota	Gammaproteobacteria	Burkholderiales	Comamonadaceae	Simplicispira	unclassified	ASV99	Vilagarcia_de_Arousa
8.17383	-27.5104	5.29447	-5.19606	2.03562e-07	5.12099e-06	Pseudomonadota	Gammaproteobacteria	Lysobacterales	unclassified	unclassified	unclassified	ASV993	Moaña
14.7066	-7.14643	1.95655	-3.65258	0.000259623	0.00267464	Thermodesulfobacteriota	Desulfovibrionia	Desulfovibrionales	Desulfovibrionaceae	Desulfovibrio	desulfuricans	ASV620	Caldas_de_Reis
14.7066	-8.67403	1.95236	-4.44285	8.87757e-06	0.000208173	Thermodesulfobacteriota	Desulfovibrionia	Desulfovibrionales	Desulfovibrionaceae	Desulfovibrio	desulfuricans	ASV620	Vilagarcia_de_Arousa
6.40004	-24.8915	7.53874	-3.30181	0.000960623	0.00830824	Verrucomicrobiota	Verrucomicrobiia	Verrucomicrobiales	Verrucomicrobiaceae	Prosthecobacter	unclassified	ASV1208	Miño
6.40004	-31.0767	4.35258	-7.13983	9.34437e-13	6.40808e-11	Verrucomicrobiota	Verrucomicrobiia	Verrucomicrobiales	Verrucomicrobiaceae	Prosthecobacter	unclassified	ASV1208	Moaña
13.2371	9.98247	2.52761	3.94938	7.83546e-05	0.000877915	Verrucomicrobiota	Verrucomicrobiia	Verrucomicrobiales	Rubritaleaceae	Luteolibacter	unclassified	ASV528	Caldas_de_Reis
13.2371	6.85485	1.46145	4.69043	2.72634e-06	6.07632e-05	Verrucomicrobiota	Verrucomicrobiia	Verrucomicrobiales	Rubritaleaceae	Luteolibacter	unclassified	ASV528	Moaña
13.0282	10.1999	3.12169	3.26744	0.00108527	0.0155395	Verrucomicrobiota	Verrucomicrobiia	Verrucomicrobiales	Rubritaleaceae	Luteolibacter	unclassified	ASV533	Vilagarcia_de_Arousa

## Sheet: Supplementary_Table5
Supplementary Table 5. Differential abundance in human bacterial pathogens (HBPs) of sewage slugde from different WWTPs and casts of earthworm species Eisenia andrei analyzed using negative binomial models as implemented in the package DESeq2 (Love et al., 2014)
Positive and negative log2FoldChange indicate significant increase and decrease in abundance of cast over sludge
baseMean	log2FoldChange	lfcSE	stat	pvalue	padj	Phylum	HBPs	ASV	WWTP
1.02899	0.0369095	2.17319	0.016984	0.986449	0.986667	Synergistota	Jonquetella anthropi	ASV10935	Burela
1.65774	0.0369745	1.13162	0.0326739	0.973935	0.986667	Fusobacteriota	Sebaldella termitidis	ASV3750	Burela
3.16715	0.0370226	0.91257	0.0405696	0.967639	0.986667	Fusobacteriota	Fusobacterium ulcerans	ASV2107	Burela
1.04025	0.0369107	2.13177	0.0173146	0.986186	0.986667	Bacillota	Erysipelothrix rhusiopathiae	ASV9733	Burela
1.15166	-0.943004	1.68636	-0.559195	0.576029	0.986667	Bacillota	Faecalitalea cylindroides	ASV6261	Burela
4.82879	-0.954758	1.11383	-0.857189	0.391341	0.901269	Bacillota	Oscillibacter ruminantium	ASV1503	Burela
1.25818	-0.345892	1.37836	-0.250945	0.801857	0.986667	Bacillota	Streptococcus mutans	ASV5294	Burela
1.03775	-0.800101	2.098	-0.381364	0.702933	0.986667	Bacillota	Finegoldia magna	ASV10158	Burela
1.03921	0.881154	2.0922	0.421162	0.673636	0.986667	Bacillota	Anaerostipes caccae	ASV9602	Burela
1.95066	2.23905	0.905782	2.47195	0.0134379	0.051064	Bacillota	Clostridium butyricum	ASV3232	Burela
1.03958	0.0369106	2.1342	0.0172948	0.986201	0.986667	Bacillota	Clostridium intestinale	ASV9758	Burela
6.87595	1.74796	0.738213	2.36783	0.017893	0.0591246	Bacillota	Sarcina ventriculi	ASV1155	Burela
3.80914	0.0369827	1.09174	0.0338751	0.972977	0.986667	Bacillota	Clostridium novyi	ASV1834	Burela
4.67298	-5.07841	0.804282	-6.31421	2.71541e-10	1.71976e-09	Bacillota	Dialister invisus	ASV1524	Burela
11.8319	2.8615	1.17859	2.42791	0.0151862	0.0544676	Bacillota	Turicibacter sanguinis	ASV743	Burela
30.87	2.07551	0.820243	2.53036	0.0113945	0.0455779	Bacillota	Turicibacter sanguinis	ASV325	Burela
1.20896	0.0369259	1.70254	0.0216887	0.982696	0.986667	Bacillota	Lysinibacillus sphaericus	ASV5772	Burela
1.91043	-0.484759	0.550866	-0.879995	0.378862	0.899798	Bacillota	Enterococcus faecium	ASV3255	Burela
1.91163	0.0369699	1.16562	0.0317168	0.974698	0.986667	Bacillota	Vagococcus fluvialis	ASV3304	Burela
1.0201	0.0369076	2.20738	0.0167201	0.98666	0.986667	Actinomycetota	Paraeggerthella hongkongensis	ASV12873	Burela
3.30275	0.526593	0.190537	2.76373	0.00571451	0.0255472	Actinomycetota	Eggerthella lenta	ASV2025	Burela
79.1763	-0.669931	0.739484	-0.905943	0.364966	0.899798	Actinomycetota	Collinsella aerofaciens	ASV132	Burela
29.1542	-8.47322	0.806087	-10.5115	7.64332e-26	5.80892e-24	Bacteroidota	Bacteroides uniformis	ASV331	Burela
20.4193	-8.00584	0.83793	-9.55431	1.24406e-21	4.72744e-20	Bacteroidota	Bacteroides uniformis	ASV450	Burela
2.47927	-4.5705	0.663771	-6.88566	5.75189e-12	4.37144e-11	Bacteroidota	Bacteroides salyersiae	ASV2566	Burela
1.38385	-3.14159	1.30126	-2.41427	0.0157669	0.0544676	Bacteroidota	Bacteroides ovatus	ASV4620	Burela
3.45181	-4.99841	0.655421	-7.62626	2.41664e-14	4.59162e-13	Bacteroidota	Bacteroides eggerthii	ASV1943	Burela
2.11003	-4.33686	0.734469	-5.90476	3.53165e-09	2.06465e-08	Bacteroidota	Bacteroides eggerthii	ASV2960	Burela
9.02626	-6.74409	0.772651	-8.72851	2.58046e-18	6.53717e-17	Bacteroidota	Bacteroides caccae	ASV893	Burela
1.06797	-1.23618	1.97952	-0.624488	0.532307	0.986667	Bacteroidota	Butyricimonas virosa	ASV8269	Burela
1.19174	-2.10233	1.63297	-1.28743	0.197945	0.557178	Bacteroidota	Butyricimonas faecihominis	ASV5877	Burela
2.33907	-4.55747	0.668574	-6.8167	9.31538e-12	6.43608e-11	Bacteroidota	Odoribacter splanchnicus	ASV2699	Burela
7.77425	-5.92289	0.805158	-7.35619	1.8924e-13	2.0546e-12	Bacteroidota	Parabacteroides merdae	ASV1003	Burela
1.14708	-0.813601	1.77692	-0.457873	0.647044	0.986667	Bacteroidota	Parabacteroides goldsteinii	ASV6449	Burela
6.71004	-5.74662	0.787503	-7.29726	2.93679e-13	2.78995e-12	Bacteroidota	Parabacteroides distasonis	ASV1152	Burela
2.6596	-4.01259	0.797901	-5.02893	4.93214e-07	2.67745e-06	Bacteroidota	Parabacteroides distasonis	ASV2411	Burela
1.05895	0.0369127	2.06874	0.0178431	0.985764	0.986667	Bacteroidota	Parabacteroides distasonis	ASV8577	Burela
1.25289	-2.61926	1.50457	-1.74087	0.081707	0.238836	Bacteroidota	Parabacteroides distasonis	ASV5342	Burela
1.19799	-1.71101	1.63373	-1.0473	0.29496	0.772999	Bacteroidota	Alistipes indistinctus	ASV5786	Burela
3.3214	-4.93551	0.655661	-7.52753	5.17078e-14	6.54965e-13	Bacteroidota	Alistipes shahii	ASV1987	Burela
1.74581	-3.53467	0.941164	-3.75563	0.000172906	0.000821301	Bacteroidota	Alistipes finegoldii	ASV3553	Burela
1.6965	0.0369746	1.1388	0.032468	0.974099	0.986667	Bacteroidota	Myroides odoratus	ASV3709	Burela
2.83003	0.0370224	0.912834	0.0405577	0.967649	0.986667	Bacteroidota	Myroides odoratus	ASV2331	Burela
14.5274	0.0369867	1.08133	0.0342049	0.972714	0.986667	Bacteroidota	Myroides phaeus	ASV631	Burela
5.41058	0.0369669	1.21127	0.030519	0.975653	0.986667	Bacteroidota	Empedobacter falsenii	ASV1389	Burela
1.16588	0.0369232	1.76686	0.0208976	0.983327	0.986667	Bacteroidota	Empedobacter brevis	ASV6189	Burela
1.29162	0.0369315	1.56673	0.0235724	0.981194	0.986667	Bacteroidota	Chryseobacterium indologenes	ASV5134	Burela
14.2572	0.0369737	1.15589	0.0319873	0.974482	0.986667	Bacteroidota	Sphingobacterium spiritivorum	ASV655	Burela
1.13772	1.9658	1.76213	1.11558	0.2646	0.718201	Actinomycetota	Kocuria rhizophila	ASV6474	Burela
12.5222	0.0369978	1.03381	0.0357877	0.971452	0.986667	Actinomycetota	Cellulosimicrobium cellulans	ASV714	Burela
1.15002	0.0369187	1.84006	0.0200639	0.983992	0.986667	Actinomycetota	Microbacterium paraoxydans	ASV6380	Burela
1.03971	0.888469	2.0902	0.425064	0.67079	0.986667	Actinomycetota	Trueperella bernardiae	ASV9574	Burela
1.18007	0.0369236	1.75469	0.0210428	0.983212	0.986667	Actinomycetota	Saccharomonospora viridis	ASV6058	Burela
1.02999	0.0369096	2.16916	0.0170156	0.986424	0.986667	Actinomycetota	Scardovia wiggsiae	ASV10701	Burela
3.54951	3.46019	0.455847	7.59068	3.18228e-14	4.83707e-13	Actinomycetota	Schaalia odontolytica	ASV1941	Burela
1.10842	0.0369172	1.9233	0.0191947	0.984686	0.986667	Actinomycetota	Actinomyces massiliensis	ASV7002	Burela
1.04082	0.524556	2.09858	0.249958	0.80262	0.986667	Actinomycetota	Actinomyces graevenitzii	ASV9576	Burela
1.02839	-0.63198	2.13958	-0.295376	0.767707	0.986667	Actinomycetota	Brevibacterium ravenspurgense	ASV11298	Burela
1.0201	0.0369076	2.20738	0.0167201	0.98666	0.986667	Actinomycetota	Propionibacterium acidifaciens	ASV12863	Burela
1.79963	-2.48173	0.965819	-2.56956	0.0101828	0.0429939	Thermodesulfobacteriota	Bilophila wadsworthia	ASV3453	Burela
1.32323	2.96299	1.34123	2.20915	0.027164	0.0860194	Pseudomonadota	Afipia felis	ASV4940	Burela
1.35595	0.0369377	1.47503	0.025042	0.980021	0.986667	Pseudomonadota	Cupriavidus pauculus	ASV4832	Burela
2.01329	3.03497	0.802935	3.77984	0.000156928	0.0007951	Pseudomonadota	Cupriavidus metallidurans	ASV3132	Burela
2.55753	-4.64076	0.659224	-7.03974	1.926e-12	1.6264e-11	Pseudomonadota	Sutterella wadsworthensis	ASV2504	Burela
1.10662	-1.65316	1.85139	-0.892932	0.371894	0.899798	Pseudomonadota	Sutterella wadsworthensis	ASV7120	Burela
1.0197	0.0369083	2.20866	0.0167107	0.986667	0.986667	Pseudomonadota	Sutterella wadsworthensis	ASV12334	Burela
2.2761	0.037011	0.956527	0.0386931	0.969135	0.986667	Pseudomonadota	Laribacter hongkongensis	ASV2767	Burela
1.05096	0.0369104	2.09955	0.0175802	0.985974	0.986667	Pseudomonadota	Massilia timonae	ASV9457	Burela
3.83197	0.036977	1.11771	0.0330829	0.973608	0.986667	Pseudomonadota	Ignatzschineria indica	ASV1817	Burela
1.21297	0.0369274	1.66925	0.0221222	0.982351	0.986667	Pseudomonadota	Stenotrophomonas maltophilia	ASV5770	Burela
1.28577	0.0369305	1.58727	0.0232668	0.981437	0.986667	Pseudomonadota	Stenotrophomonas maltophilia	ASV5184	Burela
2.5589	0.0370225	0.913391	0.040533	0.967668	0.986667	Pseudomonadota	Providencia stuartii	ASV2526	Burela
2.17736	0.0370169	0.934703	0.0396028	0.96841	0.986667	Pseudomonadota	Morganella morganii	ASV2916	Burela
1.12788	0.0369191	1.86941	0.019749	0.984244	0.986667	Pseudomonadota	Acinetobacter baumannii	ASV6705	Burela
1.36704	-2.42793	1.35426	-1.79281	0.0730035	0.221931	Pseudomonadota	Acinetobacter lwoffii	ASV4735	Burela
2.20542	0.0370059	0.975257	0.0379448	0.969732	0.986667	Pseudomonadota	Moraxella osloensis	ASV2846	Burela
1.02899	0.054308	2.17323	0.0249895	0.980063		Synergistota	Jonquetella anthropi	ASV10935	Caldas_de_Reis
1.65774	0.0542823	1.13163	0.0479683	0.961742		Fusobacteriota	Sebaldella termitidis	ASV3750	Caldas_de_Reis
3.16715	-5.45665	0.652416	-8.36376	6.07493e-17	6.68243e-16	Fusobacteriota	Fusobacterium ulcerans	ASV2107	Caldas_de_Reis
1.04025	0.894718	2.08826	0.428451	0.668323		Bacillota	Erysipelothrix rhusiopathiae	ASV9733	Caldas_de_Reis
1.15166	0.0543038	1.81249	0.0299609	0.976098		Bacillota	Faecalitalea cylindroides	ASV6261	Caldas_de_Reis
4.82879	-4.46774	1.02441	-4.3613	1.29295e-05	5.84695e-05	Bacillota	Oscillibacter ruminantium	ASV1503	Caldas_de_Reis
1.25818	0.0542995	1.5818	0.0343278	0.972616		Bacillota	Streptococcus mutans	ASV5294	Caldas_de_Reis
1.03775	0.0543077	2.14126	0.0253625	0.979766		Bacillota	Finegoldia magna	ASV10158	Caldas_de_Reis
1.03921	0.0543076	2.13585	0.0254268	0.979715		Bacillota	Anaerostipes caccae	ASV9602	Caldas_de_Reis
1.95066	0.0542781	1.07063	0.0506974	0.959567		Bacillota	Clostridium butyricum	ASV3232	Caldas_de_Reis
1.03958	0.0543076	2.13425	0.0254458	0.979699		Bacillota	Clostridium intestinale	ASV9758	Caldas_de_Reis
6.87595	-0.62461	1.08059	-0.578025	0.563247	0.970584	Bacillota	Sarcina ventriculi	ASV1155	Caldas_de_Reis
3.80914	-1.94477	0.937959	-2.07341	0.0381341	0.095997	Bacillota	Clostridium novyi	ASV1834	Caldas_de_Reis
4.67298	0.0542745	1.02525	0.0529377	0.957782	0.970584	Bacillota	Dialister invisus	ASV1524	Caldas_de_Reis
11.8319	0.0542968	1.47241	0.0368762	0.970584	0.970584	Bacillota	Turicibacter sanguinis	ASV743	Caldas_de_Reis
30.87	0.539983	1.16922	0.461831	0.644203	0.970584	Bacillota	Turicibacter sanguinis	ASV325	Caldas_de_Reis
1.20896	1.44025	1.62533	0.886127	0.375549		Bacillota	Lysinibacillus sphaericus	ASV5772	Caldas_de_Reis
1.91043	0.0542747	1.02653	0.0528721	0.957834		Bacillota	Enterococcus faecium	ASV3255	Caldas_de_Reis
1.91163	0.539954	1.11342	0.48495	0.627712		Bacillota	Vagococcus fluvialis	ASV3304	Caldas_de_Reis
1.0201	0.0543083	2.20743	0.0246025	0.980372		Actinomycetota	Paraeggerthella hongkongensis	ASV12873	Caldas_de_Reis
3.30275	0.0542632	0.912607	0.0594595	0.952586	0.970584	Actinomycetota	Eggerthella lenta	ASV2025	Caldas_de_Reis
79.1763	-0.406252	0.997311	-0.407347	0.683753	0.970584	Actinomycetota	Collinsella aerofaciens	ASV132	Caldas_de_Reis
29.1542	-2.48409	0.848707	-2.92691	0.0034235	0.0102705	Bacteroidota	Bacteroides uniformis	ASV331	Caldas_de_Reis
20.4193	-2.86826	0.869175	-3.29998	0.000966923	0.00335043	Bacteroidota	Bacteroides uniformis	ASV450	Caldas_de_Reis
2.47927	0.0542636	0.916404	0.0592137	0.952782	0.970584	Bacteroidota	Bacteroides salyersiae	ASV2566	Caldas_de_Reis
1.38385	0.0542957	1.43653	0.0377965	0.96985		Bacteroidota	Bacteroides ovatus	ASV4620	Caldas_de_Reis
3.45181	-0.793727	0.80508	-0.985899	0.324183	0.629296	Bacteroidota	Bacteroides eggerthii	ASV1943	Caldas_de_Reis
2.11003	0.0542692	0.967288	0.0561045	0.955259	0.970584	Bacteroidota	Bacteroides eggerthii	ASV2960	Caldas_de_Reis
9.02626	0.0542728	1.00473	0.0540171	0.956922	0.970584	Bacteroidota	Bacteroides caccae	ASV893	Caldas_de_Reis
1.06797	0.0543067	2.04026	0.0266175	0.978765		Bacteroidota	Butyricimonas virosa	ASV8269	Caldas_de_Reis
1.19174	-0.62058	1.68313	-0.368706	0.712347		Bacteroidota	Butyricimonas faecihominis	ASV5877	Caldas_de_Reis
2.33907	0.054264	0.919804	0.0589952	0.952956	0.970584	Bacteroidota	Odoribacter splanchnicus	ASV2699	Caldas_de_Reis
7.77425	-2.75169	0.837334	-3.28626	0.00101528	0.00335043	Bacteroidota	Parabacteroides merdae	ASV1003	Caldas_de_Reis
1.14708	0.0543041	1.82837	0.0297008	0.976306		Bacteroidota	Parabacteroides goldsteinii	ASV6449	Caldas_de_Reis
6.71004	-2.37716	0.830532	-2.86222	0.00420686	0.0115689	Bacteroidota	Parabacteroides distasonis	ASV1152	Caldas_de_Reis
2.6596	0.0542736	1.0138	0.0535348	0.957306	0.970584	Bacteroidota	Parabacteroides distasonis	ASV2411	Caldas_de_Reis
1.05895	-1.08541	2.01308	-0.539177	0.589765		Bacteroidota	Parabacteroides distasonis	ASV8577	Caldas_de_Reis
1.25289	0.0543003	1.6168	0.0335851	0.973208		Bacteroidota	Parabacteroides distasonis	ASV5342	Caldas_de_Reis
1.19799	0.0543023	1.7209	0.0315547	0.974827		Bacteroidota	Alistipes indistinctus	ASV5786	Caldas_de_Reis
3.3214	0.0542632	0.912641	0.0594573	0.952588	0.970584	Bacteroidota	Alistipes shahii	ASV1987	Caldas_de_Reis
1.74581	0.0542819	1.12564	0.0482232	0.961538		Bacteroidota	Alistipes finegoldii	ASV3553	Caldas_de_Reis
1.6965	-1.19617	0.766794	-1.55996	0.11877		Bacteroidota	Myroides odoratus	ASV3709	Caldas_de_Reis
2.83003	-5.21623	0.654051	-7.97526	1.52057e-15	1.25447e-14	Bacteroidota	Myroides odoratus	ASV2331	Caldas_de_Reis
14.5274	-8.00694	0.868661	-9.21756	3.03925e-20	1.00295e-18	Bacteroidota	Myroides phaeus	ASV631	Caldas_de_Reis
5.41058	-1.53701	0.955249	-1.60902	0.107612	0.22195	Bacteroidota	Empedobacter falsenii	ASV1389	Caldas_de_Reis
1.16588	-2.08298	1.67339	-1.24477	0.213218		Bacteroidota	Empedobacter brevis	ASV6189	Caldas_de_Reis
1.29162	0.0542992	1.56674	0.0346574	0.972353		Bacteroidota	Chryseobacterium indologenes	ASV5134	Caldas_de_Reis
14.2572	8.09412	0.959897	8.43228	3.38988e-17	5.59329e-16	Bacteroidota	Sphingobacterium spiritivorum	ASV655	Caldas_de_Reis
1.13772	0.0543043	1.84719	0.0293983	0.976547		Actinomycetota	Kocuria rhizophila	ASV6474	Caldas_de_Reis
12.5222	6.27508	0.811226	7.7353	1.03158e-14	6.8084e-14	Actinomycetota	Cellulosimicrobium cellulans	ASV714	Caldas_de_Reis
1.15002	0.0543042	1.84009	0.0295118	0.976456		Actinomycetota	Microbacterium paraoxydans	ASV6380	Caldas_de_Reis
1.03971	0.0543076	2.13417	0.0254468	0.979699		Actinomycetota	Trueperella bernardiae	ASV9574	Caldas_de_Reis
1.18007	1.54072	1.6767	0.918903	0.358146		Actinomycetota	Saccharomonospora viridis	ASV6058	Caldas_de_Reis
1.02999	0.0543079	2.16921	0.0250359	0.980026		Actinomycetota	Scardovia wiggsiae	ASV10701	Caldas_de_Reis
3.54951	0.0542632	0.912955	0.0594369	0.952604	0.970584	Actinomycetota	Schaalia odontolytica	ASV1941	Caldas_de_Reis
1.10842	0.0543054	1.92333	0.028235	0.977475		Actinomycetota	Actinomyces massiliensis	ASV7002	Caldas_de_Reis
1.04082	0.0543076	2.12687	0.025534	0.979629		Actinomycetota	Actinomyces graevenitzii	ASV9576	Caldas_de_Reis
1.02839	0.054308	2.17541	0.0249644	0.980083		Actinomycetota	Brevibacterium ravenspurgense	ASV11298	Caldas_de_Reis
1.0201	0.0543083	2.20743	0.0246025	0.980372		Actinomycetota	Propionibacterium acidifaciens	ASV12863	Caldas_de_Reis
1.79963	0.0542822	1.1298	0.0480458	0.96168		Thermodesulfobacteriota	Bilophila wadsworthia	ASV3453	Caldas_de_Reis
1.32323	0.0542967	1.46984	0.0369406	0.970532		Pseudomonadota	Afipia felis	ASV4940	Caldas_de_Reis
1.35595	0.0542968	1.47504	0.0368104	0.970636		Pseudomonadota	Cupriavidus pauculus	ASV4832	Caldas_de_Reis
2.01329	1.54014	0.860944	1.7889	0.0736316	0.16199	Pseudomonadota	Cupriavidus metallidurans	ASV3132	Caldas_de_Reis
2.55753	0.0542633	0.91356	0.0593977	0.952635	0.970584	Pseudomonadota	Sutterella wadsworthensis	ASV2504	Caldas_de_Reis
1.10662	0.0543054	1.92744	0.0281749	0.977523		Pseudomonadota	Sutterella wadsworthensis	ASV7120	Caldas_de_Reis
1.0197	0.0543083	2.20871	0.0245883	0.980383		Pseudomonadota	Sutterella wadsworthensis	ASV12334	Caldas_de_Reis
2.2761	-1.62274	0.793007	-2.04631	0.040726	0.095997	Pseudomonadota	Laribacter hongkongensis	ASV2767	Caldas_de_Reis
1.05096	0.0543073	2.09959	0.0258657	0.979364		Pseudomonadota	Massilia timonae	ASV9457	Caldas_de_Reis
3.83197	0.0542814	1.11771	0.0485648	0.961266	0.970584	Pseudomonadota	Ignatzschineria indica	ASV1817	Caldas_de_Reis
1.21297	2.43412	1.5653	1.55505	0.119935		Pseudomonadota	Stenotrophomonas maltophilia	ASV5770	Caldas_de_Reis
1.28577	0.0542997	1.58728	0.0342092	0.97271		Pseudomonadota	Stenotrophomonas maltophilia	ASV5184	Caldas_de_Reis
2.5589	-4.95479	0.656463	-7.54771	4.42975e-14	2.43636e-13	Pseudomonadota	Providencia stuartii	ASV2526	Caldas_de_Reis
2.17736	-3.08399	0.710411	-4.34114	1.41744e-05	5.84695e-05	Pseudomonadota	Morganella morganii	ASV2916	Caldas_de_Reis
1.12788	0.0543047	1.86944	0.0290486	0.976826		Pseudomonadota	Acinetobacter baumannii	ASV6705	Caldas_de_Reis
1.36704	0.0542968	1.47476	0.0368173	0.970631		Pseudomonadota	Acinetobacter lwoffii	ASV4735	Caldas_de_Reis
2.20542	0.05427	0.975262	0.0556466	0.955623	0.970584	Pseudomonadota	Moraxella osloensis	ASV2846	Caldas_de_Reis
1.02899	-0.00771044	2.17323	-0.00354791	0.997169	0.997215	Synergistota	Jonquetella anthropi	ASV10935	Cerceda
1.65774	-0.00769741	1.13163	-0.00680206	0.994573	0.997215	Fusobacteriota	Sebaldella termitidis	ASV3750	Cerceda
3.16715	-0.00768799	0.912574	-0.00842451	0.993278	0.997215	Fusobacteriota	Fusobacterium ulcerans	ASV2107	Cerceda
1.04025	-0.00771025	2.13181	-0.00361676	0.997114	0.997215	Bacillota	Erysipelothrix rhusiopathiae	ASV9733	Cerceda
1.15166	-0.0077083	1.81249	-0.00425288	0.996607	0.997215	Bacillota	Faecalitalea cylindroides	ASV6261	Cerceda
4.82879	-0.00769946	1.20315	-0.00639943	0.994894	0.997215	Bacillota	Oscillibacter ruminantium	ASV1503	Cerceda
1.25818	-0.00770611	1.5818	-0.00487175	0.996113	0.997215	Bacillota	Streptococcus mutans	ASV5294	Cerceda
1.03775	-0.00771029	2.14126	-0.00360081	0.997127	0.997215	Bacillota	Finegoldia magna	ASV10158	Cerceda
1.03921	-0.00771026	2.13585	-0.00360993	0.99712	0.997215	Bacillota	Anaerostipes caccae	ASV9602	Cerceda
1.95066	-0.00769535	1.07063	-0.00718768	0.994265	0.997215	Bacillota	Clostridium butyricum	ASV3232	Cerceda
1.03958	-0.00771026	2.13425	-0.00361264	0.997118	0.997215	Bacillota	Clostridium intestinale	ASV9758	Cerceda
6.87595	1.12586	1.04756	1.07474	0.282493	0.997215	Bacillota	Sarcina ventriculi	ASV1155	Cerceda
3.80914	-0.0076961	1.09174	-0.00704937	0.994375	0.997215	Bacillota	Clostridium novyi	ASV1834	Cerceda
4.67298	-0.00769357	1.02525	-0.00750407	0.994013	0.997215	Bacillota	Dialister invisus	ASV1524	Cerceda
11.8319	1.16936	1.25947	0.928456	0.353171	0.997215	Bacillota	Turicibacter sanguinis	ASV743	Cerceda
30.87	1.48532	0.84808	1.75139	0.0798795	0.997215	Bacillota	Turicibacter sanguinis	ASV325	Cerceda
1.20896	-0.00770736	1.70256	-0.00452693	0.996388	0.997215	Bacillota	Lysinibacillus sphaericus	ASV5772	Cerceda
1.91043	-0.00769362	1.02653	-0.0074948	0.99402	0.997215	Bacillota	Enterococcus faecium	ASV3255	Cerceda
1.91163	-0.00769843	1.16563	-0.00660453	0.99473	0.997215	Bacillota	Vagococcus fluvialis	ASV3304	Cerceda
1.0201	-0.00771059	2.20743	-0.00349302	0.997213	0.997215	Actinomycetota	Paraeggerthella hongkongensis	ASV12873	Cerceda
3.30275	-0.00768799	0.912607	-0.00842421	0.993279	0.997215	Actinomycetota	Eggerthella lenta	ASV2025	Cerceda
[truncated: 435 more rows]

## Sheet: Supplementary_Table6
Supplementary Table 6.	Main physico-chemical characteristics of sewage sludge from eigth WWTPs (Mean and standard errors, N=5)
[truncated: 20 more rows]
